# Supplementary material for: A gonad-expressed opsin mediates light-induced spawning in the jellyfish Clytia
Source: eLife. 2018 Jan 5;7:e29555. doi: 10.7554/eLife.29555 (PMC5756024; doi:10.7554/eLife.29555)
Supplement: Figure 2—source data 1. — Illumina HiSeq 50 nt reads from isolated endoderm (Endo), ectoderm (Ecto), growing (GrO) and fully-grown oocytes (FGO) from mature female ovaries were mapped against the ten Clytia opsin sequences. Counts are normalised per total number of reads in each sample and with respect to sequence length. [file elife-29555-fig2-data1.xlsx]

## Sheet: Sheet1
			FGO1	FGO2	GrO1	GrO2	Ecto1	Ecto2	Endo1	Endo2	Gene Name
			2	0	2	0	11	12	0	2	Opsin1
			0	2	6	2	32	43	21	19	Opsin2
			0	2	0	2	0	3	0	0	Opsin3
			8	5	3	2	213	170	26	12	Opsin4
			18	26	15	10	49	44	24	25	Opsin5
			3	10	0	3	0	2	1	0	Opsin6
			40	49	14	16	102	102	69	51	Opsin7
			33	33	12	7	3	0	2	1	Opsin8
			45	42	20	24	1376	1133	27	31	Opsin9
			0	0	0	3	7	0	0	0	Opsin10
