# Supplementary material for: A gonad-expressed opsin mediates light-induced spawning in the jellyfish Clytia
Source: eLife. 2018 Jan 5;7:e29555. doi: 10.7554/eLife.29555 (PMC5756024; doi:10.7554/eLife.29555)
Supplement: Figure 3—source data 1. [file elife-29555-fig3-data1.xlsx]

## Sheet: Feuil1
Opsin9 n1
crRNA		tracrRNA
GGATGCTTTTGTCATGGCTG		TAGAGCTAGAAATAGCAAGTTAAAATAAGGCTAGTCCGTTATCAACTTGAAAAAGTGGCACCGAGTCGGTGCT
sgRNA
GGATGCTTTTGTCATGGCTGTAGAGCTAGAAATAGCAAGTTAAAATAAGGCTAGTCCGTTATCAACTTGAAAAAGTGGCACCGAGTCGGTGCT
Genotyping Primers
	FORWARD PRIMER SEQUENCE	LENGTH (bp)	Tm	%GC	HAIRPIN Tm	SELF DIMER Tm	PAIR DIMER Tm	AMPLICON SIZE
Gt_n1_For	AACATGAAGGTTGGGTCGCTCT	22	62.2	50	0	0	0	585 bp
	REVERSE PRIMER SEQUENCE	LENGTH (bp)	Tm	%GC	HAIRPIN Tm	SELF DIMER Tm	PAIR DIMER Tm
Gt_n1_Rev	CGGCAATTAAGGTCACTCCCGT	22	62.9	54.5	36.8	0	0
