# Supplementary material for: A gonad-expressed opsin mediates light-induced spawning in the jellyfish Clytia
Source: eLife. 2018 Jan 5;7:e29555. doi: 10.7554/eLife.29555 (PMC5756024; doi:10.7554/eLife.29555)
Supplement: Figure 6—source data 2. [file elife-29555-fig6-data2.txt]

>Schme_SMU15030838
--------------------------LTEI-----KVFYYSKAIVISFFLI--FGVLLNG
TIMFTFFH--N--RA-LK-S-PTNL---LIMAIIINNFLLAIFG------IPMDIVSSFY
----------------------QY-WI-FSDVG--CRFYGFAMFFTGLNSVAIMTVIAID
RFFVIA----KP--TM-----------------A--------------------------
---AH-ITKN---VIYLSICGCLVYSLIFTIPP-LIG-WNEYKLD-KSK-----------
TSCSVNF--ES--RDP--IF-YSYTIVIL--VFCYIIPI----IVNLYCYFYIYMTI---
------------------------------------R-HISRNT----------------
------------------------------------------------------------
------------------------------------KVTT--------------------
--DNA------------VEQNRK-----------------------IERKLL--------
---------------------TVAIAVF------------------VSFFIAWTPYAVIC
TWTVFG------DP--------------------------------------S-------
-------------------------VIPL-------IVYTTPSVWAKSTVVVYPFVFVLS
NQQ-------FREAINELSV----------------
>Styel_DN46108_c0_g1_i1
---------------------------RIV-GPWNYSISCAIGLVLMTFWV--FGLLLNG
LILFTFLK--T--PK-MR-S-PTNL---FILGLIMNDFTLTFFG------HPMDATAAFV
----------------------GR-WP-FGHIG--CQLYGFAMFFTGLNAISVLTAIAVD
RYIVIA----KP--LY-----------------A--------------------------
---SK-ITKR---VAFLSLMVCAAHALLWTVPP-LFG-WNRYVLE-GGG-----------
LSCSVDF--ES--RET--SD-RVYQISIF--ISSYFLPI----ALILFCYYHVYMTV---
------------------------------------R-HVSRNT----------------
------------------------------------------------------------
------------------------------------TFGKD-------------------
--SDV------------AKKNRK-----------------------VEEKMF--------
---------------------RTCLAMF------------------GGFLFAWTPYAIVA
LYVTFG------DP--------------------------------------H-------
-------------------------RVPT-------LILTTLAVWAKSSVVVDPSIYVFT
NPM-------FRIAMAAHVP----------------
>Provi_DN108548_c0_g1_i1
---------------------------RII-GPYTYGFSLTLGIVLLFVWF--FGLTLNG
LILFTFAK--N--RK-MR-S-PTNM---FVMTLSANDFTLSFFG------HPMDIISALS
----------------------GS-WR-FGNAG--CIFYGFAMFFTGLNCISLLTAISFD
RYIIIA----KP--LY-----------------A--------------------------
---SK-ITKR---VAGIALILCACYSLVWTLPP-LFG-WNRYVME-GSR-----------
MSCSVDF--ES--KAM--LD-RSYQIAIF--LACYFIPI----FIILFSYYHVYMTV---
------------------------------------R-HVAQNT----------------
------------------------------------------------------------
------------------------------------TFGKE-------------------
--SDV------------AKKNRK-----------------------VEQKMF--------
---------------------RTVVAMF------------------CGFLIAWTPYAIVS
MISSFG------NP--------------------------------------H-------
-------------------------VIPT-------MLTASLSTWAKTSVVLDPSIYVFT
NAQ-------FRIAMAENLP----------------
>Tertr_copsin
---------------------------PMF-SD---GANVIIVLVLFVTAI--LGFFMNG
SVLIIFYR--K--KE-LR-S-PTNM---FIISMAFNDLMMSILG------NPFAAVSNLH
----------------------HR-WI-FGDAA--CVWYGFIMFFLGLNGIYHLTAIAFD
RYIVIA----KP--LL-----------------S--------------------------
---SK-ITTR---VAALAISVCWFGAFLWSVFP-VFG-WSSYVEE-GEH-----------
SSCSINW--IS--QSI--VD-SSYIISIF--IFCFFLPI----LLVIFSYFHVYMTV---
------------------------------------R-TIAKSN----------------
------------------------------------------------------------
------------------------------------TFGKD-------------------
--SKI------------TKKNEA-----------------------VERKMA--------
---------------------KMVIIMI------------------TVFFGSWSPYAIVS
MFVAFG------DG--------------------------------------S-------
-------------------------SLPA-------AAIAAPAIIAKSAMIWNPIIYVLM
NVQ-------FRSGFAEMYP----------------
>Lepas_copsin_like
---------------------------TWV-PP---YAHYCIGSFLVLIGF--LGFSENA
AVLYVFAK--S--KQ-LR-T-ATNM---FIISLAISDFSMACLG------NPLASTSSLS
----------------------QR-WL-YGETG--CKWEAFVVYFFGLASIYNLTCISFD
RYVVIV----KP--LL-----------------G--------------------------
---PK-ITKR---IAGLAILIGWFLAFFWAVVP-LLG-WSRYGLE-AAH-----------
TSCSVVW--QS--KEP--VD-ISYTMTIF--VFCFIVPV----GAMVFSYYHVFMTI---
------------------------------------R-NVSRTG----------------
------------------------------------------------------------
------------------------------------VWDMS-------------------
--SRV------------ARRNLR-----------------------IEKKMA--------
---------------------KTIVYMA------------------SAFLISWTPYAVVS
LWAAIG------NP--------------------------------------D-------
-------------------------DISP-------LAGTLPAILAKSSIIWNPIIYVAT
NKQ-------FRHAFYEVVP----------------
>Lotgi_opsin6
---------------------------LLM-SP---ISFTIFGTVMTMYCI--TAVLFDG
CAMLVFLK--N--KN-LR-S-PTNL---FILGLNVCDFLMATIA------APLSGISSFH
----------------------HR-WL-FGTIG--CTYEGFAVYFLGQTSMYLLAAISFD
RYYVIA----KP--LQ-----------------A--------------------------
---SK-ITHR---VATIAVLACYAGGFFWAFVP-LVG-WNEYTLE-GAK-----------
ISCSVVW--ES--SNP--VY-TSYIFTIF--ITCLVIPL----AVMFFSYFNVYMTI---
------------------------------------K-SINKNQ----------------
------------------------------------------------------------
------------------------------------VWDMK-------------------
--SRI------------ARRNFR-----------------------IEKKMF--------
---------------------KTIIAMC------------------TTFVAAWMPYTVVS
FYGAFY------GQ--------------------------------------G-------
-------------------------SVAP-------ALGTMPALFAKCAGLLNPIIYVAT
NKQ-------FRTAFYQLVP----------------
>Cragi__10008682
---------------------------YFI-PQ---PLYYIIGTGLLFVFT--FGSFMNF
TGLLVFAK--N--KH-MR-S-PTNT---FIISLLMGDFGMSICS-------FISMTAHYN
----------------------RF-YL-WGDNV--CTFEGFWMYFMGLTNMYTIMGISFD
RYIVIA----KP--LQ-----------------A--------------------------
---SK-ITTR---VAVAACLAIWFQGFAWAAFP-FLG-WGRYTYE-AGR-----------
TSCSVQW--DT--DDI--ES-ASYNISIF--IWSLFLPL----MLIFYCYYNVFMTI---
------------------------------------R-HVARNG----------------
------------------------------------------------------------
------------------------------------VWDMN-------------------
--SRI------------ARKNLR-----------------------IEKKMF--------
---------------------KTIVYML------------------VSYVGSWTPYSIVS
LWAIFG------EA--------------------------------------K-------
-------------------------DIPP-------YLMTVPAVIAKSACIWDPLIYVGT
NRQ-------FRMAFYNTLP----------------
>Cragi__10008683
---------------------------YPI-PI---PLYYVIGSGLLIVVT--LGPFMNI
TSLAVFAQ--N--KH-LR-S-PTNI---FVISLLLGDVGMSCVA-------LISMVAHFN
----------------------RY-YF-WGDRV--CVFEGFWLYLMGLTNLYTHAVIAVD
RYIVIA----KP--LS-----------------A--------------------------
---HR-VTKR---VAVVAVLVVWIQGLLWASFP-HFG-WGKYTYE-PAR-----------
TSCAVEW--DS--KEI--GS-ASYNVAIT--IWSLCIPL----GLIVFSYYRVFMTVTES
MAGIKRIFGFRMLKYLEFLNINGNVLYNLSGNGAEIR-HVARSG----------------
------------------------------------------------------------
------------------------------------IWDTS-------------------
--SRI------------ARKNLK-----------------------MEKKMF--------
---------------------KTIAYML-----------------------------VVS
VWAIIG------ES--------------------------------------R-------
-------------------------DIPV-------YIITIPAVVAKSSCIWDPLIYLWT
NRQ-------FRIAFYKTMP----------------
>Linan_rhodopsin
---------------------------RYL-SP---AIHYACGIAMTLGTI--LGIFGNT
SILLMFLK--F--KN-LR-S-TTNL---FIMSLNVSDLMLAVFG------CPMSGISSFA
----------------------LK-WV-FGDVG--CVLHGFMMYFAGLSEMYCLTAIAID
RYIVIA----KP--LL-----------------A--------------------------
---PA-ITQT---KALIAIVACYVGGLMFAMAP-LFG-WSKYTYE-GAG-----------
TTCGIDW--IT--KRP--QD-VSFAITIL--IACYLTPV----GIMLFCYLNIYLTV---
------------------------------------L-SSTRSG----------------
------------------------------------------------------------
------------------------------------TWDKQ-------------------
--SSI------------AKRNAR-----------------------LERKMA--------
---------------------LMTVAML------------------GNFLLCWTPYALVS
CIATFG------DP--------------------------------------Y-------
-------------------------SMPL-------LLVHIPSMFAKCAAVMNPIIYVGL
NQQ-------FRDAFLEMCP----------------
>Owefu_opsin1
---------------------------NRF-SP---LSYTIVGVYLVCICV--VGIIMNS
LVLLTFWR--K--PK-QR-T-PRNY---FIIAITACDLLLGAIG------TPLSAASYLA
----------------------HR-WL-FGRIG--CEYEAFIQFFVGLSGIYLLAMLSLD
RYLIIV----RQ--VC-----------------R--------------------------
------VSYT---RYVVMITVCLLSAFIWATLP-LIG-WSSYQLE-AAN-----------
TSCSVNW--AS--RHP--KD-TSYVIAIF--ICYLAFPV----MVMLFSYSSVYLLT---
------------------------------------R-RISCNS----------------
-----------------------------KK-----------------------------
------------------------------------KFGSE-------------------
--SRI------------TRRNIR-----------------------QEGQLT--------
---------------------RTILMMI------------------GAYLLSWTPYSVVS
LWAATG------NP--------------------------------------R-------
-------------------------DIPT-------TAAVIPAILAKSAIVWNPVVYVGM
NKK-------IRDGLIDMLP----------------
>Owefu_82012
---------------------------QYF-AN---SAHTAIGIYLTLIVI--LGIVGNT
LVIVTFWY--N--RT-IL-L-PTYS---FILALAIVDLGMCILG------NPFPAASSLS
----------------------HR-WI-FGKAG--CDWNGFITFFTGLFGMYILMMISID
RFIIIV----KA--PE--------------------------------------------
---ER-ISHK---CALILVVSCGSVSLIFATMP-LLG-WSSYTLE-GAN-----------
TSCSVNW--QG--QSM--GD-TSYVIVTL--IICFVIPV----GVMMYSYLRIFFHV---
------------------------------------R-RTTRGF----------------
-----------------------------SFRRTKM------------------------
--------------------------------------RSV-------------------
--NMK------------KPRTLA-----------------------TEMKIA--------
---------------------FMIGIMM------------------GAFILSWSPYAIVS
LWAAIG------DS--------------------------------------T-------
-------------------------SIPP-------LATVLPAVLAKSAIVWNPIIYVVM
NKK-------FRAAMVKLLP----------------
>Owefu_103608
---------------------------TTF-DP---IGHTLIGIYLTVMAV--LGVTGNT
LVLVTFWR--K--RE-LL-S-PTYA---IVLALTICDLIMSVAG------TPFSAASSLA
----------------------QG-WL-FGSIG--CKWEAFITFFLGLAGLYLLAAISVD
RYIIIL----KP--CS-----------------I--------------------------
---NC-LTYR---GAYLMIAFCVVLSLLFSLMP-LTG-WNSYTLE-AAN-----------
TSCSVNW--KG--RTP--GD-TSFIITIF--LACFVLPV----AVMVCCYTFLFIKV---
------------------------------------R-EVTQIL----------------
-----------------------------AN-----------------------------
------------------------------------GPGSN-------------------
--RKV------------TNHKNA-----------------------MEMKLA--------
---------------------WMIGVML------------------GAYLLSWTPYAIVS
LWAAIG------DP--------------------------------------D-------
-------------------------SIPV-------LAALLPAVLAKSATVWNPIIYVGM
NKK-------FRQALGNVLP----------------
>Idipa_copsin-like
---------------------------NTV-SR---EAGLIVALVLAMFSA--ASFLLNG
AVIVLFML--R--KD-LL-T-PTNV---FIVTLSVCDFLIATLG------NPLAIVSSAM
----------------------RR-WY-FGRSV--CVWYGFLMTFLGLSAISLLTAISVD
RYVLIV----HT--MR-----------------T--------------------------
---MT-ISLR---TSVVCLICCGLYALFWAVMP-LLG-WNGYVTE-ING-----------
IACSVDW--QG--ETP--AA-TSYIILLL--ICCLIIPM----FLIGFSYIRIFMTV---
------------------------------------Y-KKSHS-----------------
------------------------------------------------------------
------------------------------------------------------------
--NQM------------TQINSR-----------------------IETKVA--------
---------------------KTIFFVT------------------LAFLASWLPYAIVS
LLFVIG------DPG-------------------------------------N-------
-------------------------IITP-------AAEISCAILAKCSVIWNPLIYVMT
NAQ-------LRKSMLDVFRNMCLYLN---------
>Linan_melanopsin
---------------------------VHL-TT---TEHIVIAVIMLNLSF--LGMVMNV
GVILTYIL--N--KE-LQ-N-SVNM---FIASLSVGDALMSFLA-------VLVAVNNFA
----------------------EE-WL-YGDAG--CTFYAFSMTFLGLAAINQMSAVAAD
RYVVVT----RP--HS--------------------------------------------
---VL-VEKP---AAVTTIVICWLAAGIWAVMP-LVG-WSSYQPE-ADG-----------
THCSIHW--ET--EDE--NA-RSYIISLF--VLEFFLPI----VIICFCYGNIFHKF---
------------------------------------K-FIGTKV----------------
------------------------------------------------------------
-------------------------------------HNEK-------------------
--STA------------YRRRKR-----------------------VERRLA--------
---------------------KVICLMI------------------GCFLASWTPYAVFS
MWAAFG------DV--------------------------------------T-------
-------------------------SIPS-------LARVVPALLAKLSCVWDPIIYVGG
NAH-------FRTHFVKYLPRMLTRK----------
>Ramva_GAU87859
---------------------------KRL-SP---EGYLWTATFLGVIAI--GSTLANL
SVIIVLFK--N--PQ-LR-T-PVNL---MLLNLTVSDLLISVCG------TPWTAVAAFH
----------------------GH-WI-FGEGL--CQAYAFATGVSGIASIGSLSVIALE
RYWLIT----HS------------------------------------------------
---GT-ISKP---VTVLAVFLVWVYALAGMLPT-VTG-WSSLELE-SPN-----------
IACAPNW--ES--PEF--AD-RSYIVYLI--VFALIIPA----GIICFCYGSIIVFV---
------------------------------------K-RHARS-----------------
------------------------------------------------------------
------------------------------------------------------------
-----------------GQGVAK-----------------------SQRNVT--------
---------------------KMISVMI------------------AAFFIAWMPYTIVS
ATAVFG------FG--------------------------------------D-------
-------------------------LITA-------PIATMPAVFAKASFLYNPIIYIFM
NPQ-------ARSALCAILT----------------
>Hypdu_c-opsin3
---------------------------LRL-SD---AGYRAAGIGLSLIAS--FGIFNNL
VVIVVLLL--H--RQ-LL-T-PVNI---LILNLTISDFLIATLG------TPFTAASAFQ
----------------------HH-WL-FGRSG--CVAYAFATGFSGIASIGSLAVISWE
RYWLVA----HA--GS--------------------------------------------
---SP-ITTR---ETILITCGVWTYALLGVLPP-VVG-WSRFEIE-TPN-----------
IACGPHW--ES--EAL--PD-LSYIVYLT--VFALVLPL----SVISWSYIQIVLFL---
------------------------------------R-KNSQ------------------
------------------------------------------------------------
------------------------------------------------------------
--SIS------------AQSVSK-----------------------TQANIT--------
---------------------RMVIVMV------------------MAFLLAWMPYAIVS
AVVLFG------GS--------------------------------------H-------
-------------------------LITA-------PVATLPAIFAKSSIIYNPIIYAIM
NPQ-------FRIAFKNVFCRKSYAV----------
>Hypdu_c-opsin1
---------------------------RRL-LP---GGYTAAAIVLTFISV--FGVFNNF
WIFVVIAK--H--RP-LR-T-PVNL---MLMSLSFGDFVIAGFG------TPLTAGAAFA
----------------------GN-WI-YGSNL--CVAYGFAMALAGIASIVTLAVISVE
RYMLIC----HP--GA--------------------------------------------
---VV-ITTR---KTILVILFVWVYAFAVTFPP-VLG-WSSIVPE-SPN-----------
IACAVNW--ES--SAS--LD-LSYQIYLL--VLGLVIPL----GAIVGSYGKILHFI---
------------------------------------R-HQAQ------------------
------------------------------------------------------------
------------------------------------------------------------
--SGA------------GQGVAK-----------------------SQTHLI--------
---------------------RMVVIMI------------------ACFLIAWMPYTLVS
LITMAG------RK--------------------------------------D-------
-------------------------ILTA-------TATAVPAIFAKSSIVYNPIIYALM
NVQ-------LRTAFLTMVT----------------
>Hypdu_c-opsin2
---------------------------QTL-SP---AGYIFTGMILAVNAA--LGIFNNL
CVIVVVCR--F--KH-LR-T-PVNL---MLLNLSASDFFIALFG------TPLTALAAFN
----------------------GR-WT-HGDAL--CSVYAFAMAITGIVSITTLAAISIE
RLLFLY----SP--GN--------------------------------------------
---FA-FTIR---NTVLASCAVWVYAFAVTSPP-LFG-WNKFVLE-TPG-----------
IACAPNW--ES--LHF--HD-RLYTIYIF--VFGLFAPT----TVIIFSYTNISILI---
------------------------------------R-KRLSN-----------------
------------------------------------------------------------
------------------------------------------------------------
--TTS------------SQGVAK-----------------------NQQRTI--------
---------------------QMIFVLV------------------VAFLLAWLPYGIVS
LLVVFG------FA--------------------------------------D-------
-------------------------KVTP-------AAATAPAVLAKSSIIYNPIIYVFM
NPQ-------IRRAIMSLMS----------------
>Eupka_c-opsin
---------------------------QGL-TE---AGFIGAAVVLFLIGF--FGFFHNL
FVIMLVVK--N--KS-LQ-T-PMNF---LLMNQSVSDMLVSLFG------NPFTFISAVF
----------------------RR-WL-FGPWG--CVWYGFAMSLKSIASITNLAFISFE
RYIVIS----KP--FA-----------------A--------------------------
---AK-INFR---VSAIGIAGIYLYSFAVTAPP-LFG-WNSYIQE-AQ------------
ISCSMDW--LT--RTP--NN-VSYIMYLF--TFGLIIPL----LIILISYIQVVTTI---
------------------------------------K-TLARQQ----------------
------------------------------------------------------------
------------------------------------------------------------
--AGQ------------ISTAAK-----------------------AEKQVA--------
---------------------QMVVIMI------------------SLFLFAWSPYTVLA
LLVSFT------GQ--------------------------------------D-------
--------------------------IPA-------PVAIIPAIIAKSSVVYNPIIYVAM
NKQ-------FRHAFIIWVF----------------
>Anoga_OP11
---------------------------ELM-AP---WAYNGAAVTLFFIGF--FGFFLNI
FVIALMYK--D--VQ-LW-T-PMNI---ILFNLVCSDFSVSIIG------NPLTLTSAIS
----------------------HR-WL-YGKSI--CVAYGFFMSLLGIASITTLTVLSYE
RFCLIS----RP--FA-----------------A--------------------------
---QN-RSKQ---GACLAVLFIWSYSFALTSPP-LFG-WGAYVNE-AAN-----------
ISCSVNW--ES--QTA--NA-TSYIIFLF--IFGLILPL----AVIIYSYINIVLEM---
------------------------------------R-KNSA------------------
------------------------------------------------------------
------------------------------------------------------------
----R------------VGRVNR-----------------------AERRVT--------
---------------------SMVAVMI------------------VAFMVAWTPYAIFA
LIEQFG------PP--------------------------------------E-------
-------------------------LIGP-------GLAVLPALVAKSSICYNPIIYVGM
NTQ-------FRAAFWRIRR----------------
>Anoga_OP12
---------------------------DLM-AP---WAYNASAVTLFFIGF--FGFFLNL
FVIALMCK--D--MQ-LW-T-PMNI---ILFNLVCSDFSVSIIG------NPLTLTSAIS
----------------------HR-WI-FGRTL--CVAYGFFMSLLGITSITTLTVLSYE
RYCLIS----RP--FS-----------------S--------------------------
---RN-LTRR---GAFLAIFFIWGYSFALTSPP-LFG-WGAYVQE-AAN-----------
ISCSVNW--ES--QTK--NA-TTYIIFLF--VFGLVVPL----IVIVYSYTNIIVNM---
------------------------------------R-ENSA------------------
------------------------------------------------------------
------------------------------------------------------------
----R------------VGRINR-----------------------AEQRVT--------
---------------------SMVAVMI------------------VAFMVAWTPYAIFA
LIEQFG------PP--------------------------------------E-------
-------------------------LIGP-------GLAVLPALVAKSSICYNPIIYVGM
NTQ-------FRAAFSRVRN----------------
>Somuc_pteropsin
---------------------------LLM-SP---GGYAAAAVCLLLIGL--VGFVSNL
LVMVLMCK--N--KQ-LW-T-PLNV---ILFNLVCSDFSVSILG------NPITLTAALF
----------------------RR-WI-FGRTM--CVIYGFFMSLLGIASITTLMVLSFE
RYVMIS----KP--FH-----------------A--------------------------
---RR-LSQK---GAVALIGVIWVYALLLTAPP-LFG-WGDYVHE-SAN-----------
ISCSVNW--ES--KTF--SA-TTYIIFLF--AMGLVVPV----FVICFSYLNIIWTM---
------------------------------------K-KNAV------------------
------------------------------------------------------------
------------------------------------------------------------
----A------------MGRVTK-----------------------AECRVT--------
---------------------VMVFVMI------------------VAFLVAWTPYSVLA
LLVAFG------DA--------------------------------------S-------
-------------------------LISP-------GVAVVPALMAKSSICYNPVIYV--
------------------------------------
>Symfr_pteropsin
---------------------------LLM-SP---GGYAAAAVCLLLIGL--VGFVSNL
LVMVLMCK--N--KQ-LW-T-PLNV---ILFNLVCSDFSVSILG------NPMTLTAALF
----------------------RR-WI-FGRTM--CVIYGFFMSLLGIASITTLMVLSFE
RYVMIS----KP--FQ-----------------V--------------------------
---RR-LSQK---GAVALIGVIWVYALLLTTPP-LFG-WGDYVHE-SAN-----------
ISCSVNW--ES--KTI--SA-TTYVIFLF--AMGLVVPV----FVICFSYLNIIWTM---
------------------------------------K-KNAV------------------
------------------------------------------------------------
------------------------------------------------------------
----A------------MGRVTK-----------------------AECRVT--------
---------------------VMVFVMI------------------VAFLVAWTPYSVLA
LLVAFG------DA--------------------------------------T-------
-------------------------LISP-------GVAVVPALMAKSSICYNPVIYVGL
NTQ-------FRSAWHKLLG----------------
>Ladfu_pteropsin_FAA01167
---------------------------LLM-SP---GGYAAAAVCLLLIGL--VGFVSNL
LVMVLMCK--N--KQ-LW-T-PINV---ILFNLVCSDFSVSVLG------NPMTLTAALF
----------------------RG-WI-FGRTM--CVIYGFFMSLLGIASITTLMVLSFE
RYVMIS----KP--FQ-----------------S--------------------------
---RR-LSQK---GAVALIGVIWVYAFLLTAPP-LFG-WGDYVHE-SAN-----------
ISCSVNW--ES--KTM--SA-TTYIIFLF--AMGLVVPV----FVICFSYLNIIWTM---
------------------------------------K-KNAV------------------
------------------------------------------------------------
------------------------------------------------------------
----A------------MGRVTK-----------------------AECRVT--------
---------------------IMVFVMI------------------VAFLVAWTPYSVLA
LLVAFG------DA--------------------------------------S-------
-------------------------LISP-------GVAVVPALMAKSSICYNPVIYVGL
NTQ-------FRSAWHKLLG----------------
>Trica_EFA01685
---------------------------LLI-PV---EGYIAAAVVLFCIGF--FGFSLNL
TVIIFMLK--E--RQ-LW-S-PLNI---ILFNLVVSDFLVSVLG------NPWTFFSAIN
----------------------YG-WI-FGETG--CTIYGFIMSLLGITSITTLTVLAFE
RYLLIA----RP--FR-----------------N--------------------------
---NA-LNFH---SAALSVFSIWLYSLSLTIPP-LIG-WGEYVHE-AAN-----------
LSCSVNW--EE--KSP--NS-TSYILYLF--AFGLFLPL----VIITFSYVNIILTM---
------------------------------------R-RNAA------------------
------------------------------------------------------------
------------------------------------------------------------
---FR------------VGQVSK-----------------------AENKVA--------
---------------------YMIFIMI------------------IAFLTAWSPYAIMA
LIVQFG------DA--------------------------------------A-------
-------------------------LVTP-------GMAVIPALLAKSSICYNPVIYIGL
NAQ-------FQQAWMQKWK----------------
>Apime_pteropsin
-----------------------------V-SP---VMYIGAAIALGFIGF--FGFTANL
LVAIVIVK--D--AQILW-T-PVNV---ILFNLVFGDFLVSIFG------NPVAMVSAAT
----------------------GG-WY-WGYKM--CLWYAWFMSTLGFASIGNLTVMAVE
RWLLVA----RP--MQ-----------------A--------------------------
------LSIR---HAVILASFVWIYALSLSLPP-LFG-WGSYGPE-AGN-----------
VSCSVSW--EV--HDPVTNS-DTYIGFLF--VLGLIVPV----FTIVSSYAAIVLTL---
------------------------------------K-KVRK------------------
------------------------------------------------------------
------------------------------------------------------------
----R------------AGASGR-----------------------REAKIT--------
---------------------KMVALMI------------------TAFLLAWSPYAALA
IAAQYF------NA--------------------------------------K-------
--------------------------PSA-------TVAVLPALLAKSSICYNPIIYAGL
NNQ-------FSRFLKKIFD----------------
>Dappu_pteropsin6
---------------------------LLM-PV---WAYQLAAGYLIFISV--LGLFMNI
VVVLVIIN--D--PQ-K--S-PLNW---MLLNLACSDGMIAGFG------TPISAAAALQ
----------------------YN-WP-FSDEL--CVAYAMIMSTAGIGSITTLTALALW
RCQLVV---YCP--AKRSGAFANHHS-GGGGGGS--------------------------
---AK-LGRV---QAAVLLTLIWAYALAVTCPP-LFG-WGRYDRE-AAH-----------
ISCSVNW--ES--KMA--NN-RSYILYMF--TFGLFVPM----VVIICSYVSILRVV---
------------------------------------R-KKMEQ-----------------
------------------------------------------------------------
------------------------------------------------------------
-----------------KKGNDA-----------------------AEKRVT--------
---------------------VMVACMV------------------GAFLAAWTPYSILA
LFETFI------GVADHYSGGGGPGRNMSNTTTLSLDGRQQFNDNQPTSNEED---DNN-
---------------FFD---YYVGAISP-------AFATIPSLFAKTSAVLNPLIYGLL
NTQ-------FRLAWDKFTTQLLGRHHHQHN-----
>Dappu_pteropsin7
---------------------------LLM-PV---WAYQLAAGYLIFISV--LGLFMNI
VVVLVIIN--D--PQ-KM-T-SLNW---MLLNLACSDGLIAGFG------TPISAAAALQ
----------------------YN-WP-FSDEL--CVAYAMIMSTAGIGSITTLTALALW
RCQLVV---YCP--AKRSGAFANHHS-GGGGGGS--------------------------
---AK-LGRV---QAAVLLTLIWAYALAVTCPP-LFG-WGRYDRE-AAH-----------
ISCSVNW--ES--KMA--NN-RSYILYMF--AFGLFVPF----LVIVVSYVSILRVV---
------------------------------------K-KR--------------------
------------------------------------------------------------
------------------------------------------------------------
-----------------SSNSDA-----------------------AEKRVT--------
---------------------VMVACMV------------------GAFLAAWTPYSILA
LFETFI------GE--------------------------------------D---DNN-
---------------FFD---YYVGAISP-------AFATIPSLFAKSSAVFNPLIYGLL
NTQ-------FRSAWEKFTTRFLRSRPRRHR-----
>Dappu_pteropsin8
---------------------------LLM-PV---WAYQSAAAYLIFISV--LGLFMNI
VVVLVIVS--D--PQ-RM-T-PLNW---MLLNLACSDGTIAGFG------TTISTAAALK
----------------------FG-WP-FSDEL--CVAYAMIMSTAGIGSITTLTALALW
RCQLVV---YCP--AKRSGAFANHHSGGGGGGGS--------------------------
---AK-LGRV---QAAVLLTLIWSYALAVTCPP-LFG-WGRYDRE-AAH-----------
ISCSVNW--ES--KMA--NN-RSYILYMF--TFGLFVPM----VVIISSYVSILRVV---
------------------------------------K-K---------------------
------------------------------------------------------------
------------------------------------------------------------
------------------SNSDA-----------------------AEKRVT--------
---------------------VMVACMV------------------GAFLAAWTPYSILA
LFETFI------GE--------------------------------------D---DNN-
---------------FFD---YYVGAISP-------AFATIPSLFAKTSAVLNPLIYGLL
NTQ-------FRSAWDKFVMRFLGRRRRRFR-----
>Dappu_pteropsin9
---------------------------LLM-PT---WAYRLTAAYLLLISV--LGLIMNV
VVVIVILN--D--SQ-RM-T-PLNW---MLLNLACSDGAIAGFG------TPISTAAALE
----------------------FG-WP-FSQEL--CVAYAMIMSTAGIGSITTLTALAIW
RCQLVV---CCP--AKRKSAFTNH---------S--------------------------
---GR-LGCR---QGVILLVIIWIYALAITCPP-LFG-WGRYDRE-AAH-----------
ISCSVNW--ES--KTN--NN-RSYILYMF--CMGLVVPL----AVIIISYVRILRVV---
------------------------------------Q-KQSGNVH---------------
------------------------------------------------------------
------------------------------------------------------------
-----------------RHRRDA-----------------------AEKRVT--------
---------------------MMVACMI------------------AAFMAAWTPYSILA
LFETFI------GQ--------------------------------------D---NHST
YYSSRINNATNFSSAFPDGDLSYVGTISP-------AFATIPSLFAKTSAVLNPLIYGLL
NTQ-------FRLAWERFSLRFLGRFQ---------
>Dappu_pteropsin4
---------------------------YLM-PV---WVYWSASAYLLFISI--AGLFMNI
VVVVIILN--D--SQ-KM-T-PLNW---MLLNLACSDGAIAGFG------TPISAAAALK
----------------------FT-WP-FSHEL--CVAYAMIMSTAGIGSITTLTVLALW
RCQHVV---WCP--TNRNSNFTDP---------N--------------------------
---GR-LDRR---QGALLLTFIWTYTLIVTCPP-LFG-WGRYDRE-AAH-----------
ISCSVNW--ES--KMD--NN-RSYILYMF--AMGLFIPL----MAIFVSYISILLFI---
------------------------------------H-KT--------------------
------------------------------------------------------------
------------------------------------------------------------
-----------------SNNSDT-----------------------VEKRVT--------
---------------------FMVAVMI------------------GAFLTAWTPYSIMA
LVETFT------GD--------------------------------------N---VTND
SVSSEIK--------------FYAGTISP-------AVATVPSLFAKTSAVLNPLIYGLL
NTQ-------FRTAWEKFSSRFLGRKKRHQR-----
>Dappu_pteropsin1
---------------------------LLM-PV---WAYKSAAGYLLFISV--MGLALNI
IVVLVLLS--D--QQ-KM-T-PLNW---MLLNLACCDGISAGFG------APISIAAAFH
----------------------SG-WP-FSQEL--CAAYAMIISTAGIGSITTLSALAIL
RCKIVVQNHVYS--ANRFSAFTTR---------S--------------------------
---VR-LGCH---KAALLLSLIWSYVLLVTCPP-IFG-WGQYDRE-PAH-----------
ISCSVNW--EL--QIG--SN-RSYIFYMF--TFGLIVPT----VVIFVCYSNILREV---
------------------------------------R-K---------------------
------------------------------------------------------------
------------------------------------------------------------
--------------------SEA-----------------------AEKRST--------
---------------------VMVAVMI------------------GAFLIAWTPYSILA
LTETFN------GK--------------------------------------H---YGN-
------------------------SSISP-------VLATVPSLLAKTSSVLNPIIYGFL
NTQ-------FKLAWKKMALRFLRRHGQKLG-----
>Dappu_pteropsin3
---------------------------LLM-PI---WAYQMAAGYLFFICV--IGLILNT
IVVIVLLN--D--PK-KM-T-PLNW---MLLNLACSDGIIAGFG------APISAAAAFH
----------------------CG-WP-FSHEL--CVVYAMIVSTTGIASITTLSALAML
RCKLVVQKHVHP--PNRISAFTNH---------S--------------------------
---VR-LQRH---QAALLLTLIWSYSLAVTCPP-LFG-WGHYDRE-AGH-----------
ISCSVNW--EL--KVV--NN-RSYIFYVF--AMGQLVPS----VVVVVSYFSILHVV---
------------------------------------R-KK--------------------
------------------------------------------------------------
------------------------------------------------------------
-----------------TRRRDA-----------------------AEKRST--------
---------------------VMVAVMI------------------GAFIITWTPYSILA
LVEFFS------DE--------------------------------------Q-------
-------------------------TVSP-------VWATVPCIFAKTAVVLNPIIYGFL
NTQ-------FRLTWEKFSIRFLGRPGRPYS-----
>Limpo_rhod-like2
---------------------------EPL-SD---LNYNIIACVLFVIAL--VGFFNNL
VVISVILR--N--KQ-LR-S-SMNL---ILLNMSVCDMTISVTG------TPLTFVAAVY
----------------------RR-WI-FGDLV--CEVYGFAMSVVGMTQIGTLTAIAVE
RYIIMS----KP--YS-----------------S--------------------------
---TR-MTPK---RSGLIIACTWFYSLGLCLPP-LFG-WSHYILE-PPG-----------
IGCSVDW--LS--TTK--NN-VSYIIYLF--TVGFAIPV----SVMVFCYSHIIWKV---
------------------------------------R-KPDKNS----------------
------------------------------------------------------------
---------------------------------------LR-------------------
--VGR------------KSHAER-----------------------AEQRLT--------
---------------------LMVATMI------------------ISTLTAWTPYAVVS
LIMALG------FS--------------------------------------H-------
-------------------------VLGP-------LSTVSPAIFAKSSVVYNPIVYFFL
NPQ-------IQKAMMNCSK----------------
>Cupsa_c-opsin
---------------------------EDL-TP---FGYSLAAVALFGIMI--FGCISNL
IVIVVIGG--T--NR-LR-T-PMNS---ILLNLSVSDFIISAFG------TPLSFASALN
----------------------NK-WI-FGETL--CKLYAFMMTLTGMTSIGTLTAIAIE
RYIIIS----RS--LY-----------------G--------------------------
---QT-LPAN---SSIVVIIMIWIYSLIQALPP-LFG-WNRYIVE-HPG-----------
IACSLDW--QT--PDY--GH-NAFIAYIF--ILGYILPV----FIMSYSYIKVIWIL---
------------------------------------K-RCSK------------------
------------------------------------------------------------
------------------------------------------------------------
--CHE------------RSRAAK-----------------------AEAKVT--------
---------------------YMAIAMI------------------ICTVSAWTPYAVVS
LMVSLG------YG--------------------------------------N-------
-------------------------HIGP-------VSSVCPAIFAKTSVIYNPIIYYFF
NSQ-------IREVIVSKIP----------------
>Brabe_amphiop4
---------------------------QDF-SD---AGYTAIATGLALIGL--VGSMNNF
VVILLIGC--H--RQ-LR-T-PFNL---LLLNVSVADLLVSVCG------NTLSFASAVQ
----------------------HR-WL-WGRPG--CVWYGFANSLFGIVSLVTLSALAFE
RYCVVV----RS---------------------S--------------------------
---EM-LTYK---SSLGMIAFIWMYSLLWTSLP-LLG-WSSYQFE-GHS-----------
VGCSVNW--VK--HNV--NN-VSYIITLM--VTCFFVPM----VVVCWSYACIWRTV---
------------------------------------R-MSAEM-----------------
------------------------------------------------------------
------------------------------------------------------------
--KSE------------FGNPQN-----------------------TGRLVT--------
---------------------TMVVVMI------------------VCFLVCWTPYTVMA
LIVTFG------AD--------------------------------------H-------
-------------------------LVTP-------TASVIPSLVAKSSTAYNPIIYVLM
NNQ-------FREFLLARLRTFC-------------
>Brafl_74631
---------------------------QDF-SD---AGYTAIATCLALIGF--VGFTNNF
VVILLIGC--H--RQ-LR-T-PFNL---LLLNMSVADLLVSVCG------NTLSFASAVR
----------------------HR-WL-WGRPG--CVWYGFANSLFGIVSLVTLSALAFE
RYCVVV----RS---------------------S--------------------------
---DM-LTYK---SSLVVITFIWLYSLLWTSLP-LLG-WSSYQFE-GHN-----------
VGCSVNW--VQ--HNP--DN-VSYIVTLM--VTCFFVPM----VVVCWSYAWIWRTV---
------------------------------------R-MSSEA-----------------
------------------------------------------------------------
------------------------------------------------------------
--KPE------------CGNSQN-----------------------AGRLVT--------
---------------------TMVVVMI------------------ICFLVCWTPYAVMA
LIVTFG------AD--------------------------------------H-------
-------------------------LVTP-------TASVIPSLVAKSSTAYNPIIYVLM
NNQ-------FREFLLARLQRVC-------------
>Brabe_amphiop5
---------------------------EEV-EF---FGYDAVAGVIAIIGV--VGFVSNG
AVVVLFLK--F--PQ-LR-T-PFNL---LLLNMAVADLLVSVCG------NTLSFASAVR
----------------------HR-WL-WGRPG--CVWYGFANHLFGLVSLISLAVISFL
RYRMVV----KP--KG---------------PGS--------------------------
---SY-LTYT---KVGLAILFIYLYCLLWTTLP-IAG-WSSYQLE-GPK-----------
IGCSVAW--EE--HSW--SN-TSYIVVLF--ITCLFAPL----LIIVYSYYRLWHKV---
------------------------------------K-QGSRNL----------------
------------------------------------------------------------
------------------------------------------------------------
--PAA------------MRKSSQ-----------------------KEQKIA--------
---------------------MMVIVMI------------------TCFMVCWLPYGAMA
LVVTFG------GE--------------------------------------R-------
-------------------------LISH-------TAAVVPSLLAKSSTCYNPVVYFAM
NSQ-------FRRYFQDLLC----------------
>Brafl_124039
---------------------------EEV-EF---SGFDTVAVVIAAIGI--AGFLSNG
AVVLLFLK--F--RQ-LR-T-PFNM---LLLNMSVADLLVSVCG------NTLSFASAVR
----------------------HR-WL-WGRPG--CVWYGFANHLFGLVSLISLAVISYE
RYRMVV----KP--KG---------------PGS--------------------------
---SY-LTYN---KVGLAIIFIYLYCLLWTTLP-IVG-WSSYQLE-GPK-----------
ISCSVAW--EE--HSL--SN-TSYIVAIF--IMCLLLPL----LIIIYSYCRLWYKV---
------------------------------------K-KGSQNL----------------
------------------------------------------------------------
------------------------------------------------------------
--PPA------------IRKSSQ-----------------------KEQKIA--------
---------------------RMVVVMI------------------TCFLVCWLPYGAMA
LVVSFG------GE--------------------------------------S-------
-------------------------LISP-------TAAVVPSLLAKSSTCYNPLVYFAM
NNQ-------FRRYFQDLLC----------------
>Brafl_70447
---------------------------LLL-PY---ESFLAVTAVLTIYGV--GGIVSNS
AVLLMFWR--Y--PT-LR-T-PFNM---LLLNLCLGGLIVSMAG------IPFSLSSSIH
----------------------GR-WI-WGRSG--CVYYGFTNSFCGILSMITLTVIAYQ
RYKITV----RL--PG-----------------G--------------------------
---PN-LKYS---DVIKAIAFVWIYSLVWTAPP-LFG-WSSYQLE-GPR-----------
IGCSVDW--AS--GTV--ND-ISYIMAFF--VSCLILPL----GVIAVCYIRLWQHI---
------------------------------------H-KVLVKP----------------
-----------------------------LTFTYITLI----------------------
-------------------------------TVCNSRAGQQ-------------------
--QNK------------NSATSK-----------------------AEGRIG--------
---------------------LMVVVLI------------------TCFLICWLPYGLVA
LVVTFG------EP--------------------------------------R-------
-------------------------LITP-------TSAIVCTLMAKSSVMWNPIIYVAM
NKQ-------FGRHLVALLR----------------
>Danre_TMT2a
---------------------------EKL-SR---TGHNVVAVILGSILI--FGTLNNL
VVLVLFCK--F--KT-LR-T-PVNM---LLLNISVSDMLVCLFG------TTLSFAASIR
----------------------GR-WL-VGRHG--CMWYGFVNSCFGIVSLISLAILSYD
RYSTLT----VY--NK--------------------------------------------
---RA-PDYS---KPLLAVGGSWLYSLFWTVPP-LLG-WSSYGLE-GAG-----------
TSCSVTW--TA--NTP--QS-HSYIICLF--IFCLGIPV----LVMVYCYSRLICAV---
------------------------------------K-QVGR------------------
------------------------------------------------------------
------------------------------------------------------------
---IR------------KTAARR-----------------------REYHIL--------
---------------------FMVITTV------------------VCYLLCWMPYGVVA
MMATFG------RP--------------------------------------G-------
-------------------------IISP-------IASVVPSLLAKSSTVINPLIYILM
NKQ-------FYRCFLILIH----------------
>Xentr_XP_012813119
---------------------------AVL-SR---TGHTVVAIFLGFILI--FGFLNNF
VVLILFCK--F--KT-LR-T-PVNM---MLLNISASDMLVCVSG------TTLSFTSSIK
----------------------GK-WI-GGEYG--CQWYGFVNSCFGIVSLISLAILSYE
RYSTLT----LY--NK--------------------------------------------
---GG-PNFK---KALLAVASSWLYSLVWTVPP-LLG-WSSYGRE-GAG-----------
TSCSVRW--TS--ESV--ES-VSYIICLF--IFCLALPV----FVMLYCYGRLLYAV---
------------------------------------K-QVGK------------------
------------------------------------------------------------
------------------------------------------------------------
---IR------------KIAARK-----------------------REYHVL--------
---------------------FMVITTV------------------ICYLLCWLPYGVVA
LLATFG------RP--------------------------------------G-------
-------------------------VISP-------VASVVPSILAKSSTVFNPIIYILM
NKQ-------FYKCFLILFH----------------
>Anoca_XP_008105273
---------------------------SGL-SR---MGHNIVAVFLGLILV--FGFLNNL
VVLILFCK--F--KT-LR-N-PVNM---LLLNISASDMLVCISG------TTLSFVSNIY
----------------------GR-WI-GGEHG--CRWYGFVNSCFGIVSLISLAILSYE
RYSTLT----QT--NK--------------------------------------------
---RG-SDYQ---KALLGVGGSWLYSLIWTVPP-LIG-WSSYGLE-GAG-----------
TSCSVRW--TS--ETL--ES-VTYIICLF--IFCLAIPV----LVMIYCYARLFYAV---
------------------------------------K-QVGK------------------
------------------------------------------------------------
------------------------------------------------------------
---LR------------KTSARK-----------------------REFHVL--------
---------------------FMIITTI------------------ICYLICWMPYGVIA
LLATFG------RP--------------------------------------G-------
-------------------------LVSP-------VASVIPSILAKSSTVFNPIIYILM
NKQ-------FYKCFLMLLH----------------
>Galga_TMT-opsin2
---------------------------AGL-SR---NGHTVVAVFLGFILF--FGFLNNL
IVLILFCK--F--KT-LR-N-PVNM---LLLNISISDMLVCISG------TTLSFASNIH
----------------------GK-WI-GGEHG--CRWYGFVNSCFGIVSLISLAVLSYE
RYSTLT----LC--NK--------------------------------------------
---RS-DDYR---KALLAVGGSWVYSLLWTVPP-LLG-WSSYGIE-GAG-----------
TSCSVRW--SS--ETA--ES-TSYIICLF--IFCLVIPV----MVMMYCYGRLLYAV---
------------------------------------K-QVGK------------------
------------------------------------------------------------
------------------------------------------------------------
---IH------------KNTARK-----------------------REYHVL--------
---------------------FMVITTV------------------ICYLVCWIPYGVIA
LLATFG------KP--------------------------------------G-------
-------------------------VVTP-------VASIIPSILAKSSTVCNPIIYILM
NKQ-------FYKCFRQLFH----------------
>Colst_XP_010204802
---------------------------AGL-SR---NGHTIVAVFLGFILV--FGFLNNL
IVLILFCK--F--KT-LR-N-PVNM---LLLNISISDMLVCISG------TTLSFASNIH
----------------------GK-WI-GGKHG--CRWYGFVNSCFGIVSLISLAVLSYE
RYSTLT----LC--NK--------------------------------------------
---RS-ADYR---KALLAVGGSWIYSLVWTVPP-LIG-WSSYGVE-GAG-----------
TSCSVRW--SS--ESA--ES-TSYIICLF--IFCLVIPV----VVMVYCYGRLLYAV---
------------------------------------K-QVGK------------------
------------------------------------------------------------
------------------------------------------------------------
---IH------------KNAARK-----------------------REYHVL--------
---------------------FMVITTV------------------ICYLVCWIPYGVIA
LLATFG------KP--------------------------------------G-------
-------------------------TVTP-------VASIIPSILAKSSTVCNPIIYILM
NKQ-------FYKCFRQLFH----------------
>Danre_TMT
---------------------------HSL-SP---TGHLVVAVCLGFIGT--FGFLNNT
LVLVLFCR--Y--KV-LR-S-PMNC---LLISISVSDLLVCVLG------TPFSFAASTQ
----------------------GR-WL-IGRAG--CVWYGFINSFLGVVSLISLAVLSYE
RYCTMM----GS--TQ-----------------A--------------------------
---DS-TNYR---KVVIGIAFSWIYSMVWTLPP-LFG-WSCYGPE-GPG-----------
TTCSVNW--AA--RTP--NN-VSYIVCLF--VFCLILPF----IVIVYSYGRLLQAI---
------------------------------------T-QVSR------------------
------------------------------------------------------------
------------------------------------------------------------
---IN------------TVVSRK-----------------------REQRVL--------
---------------------FMVVTMV------------------VCYLLCWLPYGIMA
LLATFG------HP--------------------------------------G-------
-------------------------LVTP-------AASIVPSLLAKSSTVINPIIYIFM
NKQ-------FCRCFHALIM----------------
>Fugru_TMT
---------------------------STL-TP---TGNLVVSVFLGFIGT--FGLVNNL
LVLVLFCR--Y--KM-LR-S-PINL---LLMNISISDLLVCVLG------TPFSFAASTQ
----------------------GR-WL-IGEAG--CVWYGFANSLFGVVSLISLAVLSFE
RYSTMM----TP--TE-----------------A--------------------------
---DP-SNYC---KVCLGITLSWVYSLVWTVPP-LFG-WSSYGPE-GPG-----------
TTCSVNW--TA--KTT--NS-ISYIICLF--VFCLIVPF----LVIVFCYGKLLCAI---
------------------------------------R-QVSG------------------
------------------------------------------------------------
------------------------------------------------------------
---IN------------ASTSRK-----------------------REQRVL--------
---------------------CMVVIMV------------------ICYLLCWLPYGVVA
LLATFG------PP--------------------------------------D-------
-------------------------LVTP-------EASIIPSVLAKSSTVINPIIYVFM
NKQ-------FYRCFLALLC----------------
>Xentr_XP_002933418.2
---------------------------PNL-SP---TGHLLVAVFLGVIGS--LGFFNNL
VVLILFCQ--Y--KV-LR-S-PINM---LLMNISLSDLMVCILG------TPFSFAASTQ
----------------------GH-WL-IGEIG--CIWYGFVNTLFGTVSLVSLAVLSYE
RYCTML----RS--TE-----------------A--------------------------
---DL-TNYK---KAWLGILVSWIYSLVWTLPP-LFG-WSKYGPE-GPG-----------
TTCSVNW--HS--RDA--NN-ISYIVCLF--IFCLALPF----AVIVYCYGRLLFAI---
------------------------------------K-QVSG------------------
------------------------------------------------------------
------------------------------------------------------------
---VS------------KSSSRA-----------------------REQRVL--------
---------------------IMVIVMV------------------VCFLLCWLPYGVMA
LVATFG------KP--------------------------------------G-------
-------------------------IISP-------SASIIPSVLAKSSTVYNPIIYIFL
NKQ-------FYRCFTALIH----------------
>Danre_TMT-opsin3a_R9R6H5
---------------------------PGL-SR---TGHTVTAVCLGAILL--LGCLNNL
FVLLVFAR--F--RS-LW-T-PINL---ILLNISVSDILVCLFG------TPFSFASSLY
----------------------GK-WL-LGHHG--CKWYGFANSLFGIVSLMSLSILSYE
RYAALL----RA--TK-----------------A--------------------------
---DV-SDFR---RAWLCVAGSWLYSLLWTLPP-FLG-WSNYGPE-GPG-----------
TTCSVQW--HL--RST--SS-ISYVMCLF--IFCLLLPL----VLMIFCYGKILLLI---
------------------------------------K-GVTK------------------
------------------------------------------------------------
------------------------------------------------------------
---IN------------LLTAQR-----------------------RENHIL--------
---------------------LMVVTMV------------------SCYLLCWMPYGVVA
LLATFG------RT--------------------------------------G-------
-------------------------LITP-------VTSIVPSVLAKSSTVVNPVIYVLF
NNQ-------FYRCFVAFLK----------------
>Xentr_XP_012825195
---------------------------TGL-SR---TAHSVVAVCLGCILV--LGSLYNS
FVLLIFVK--F--TA-IR-T-PINM---ILLNISVSDLLVCIFG------TPFSFVSSVS
----------------------GG-WL-LGQQG--CKWYGFCNSLFGLVSMISLSMLSYE
RYLTVL----KC--TK-----------------A--------------------------
---DM-TDYK---KSWLCIIVSWLYSLCWTLPP-LIG-WSSYGLE-SSG-----------
TTCSVVW--HS--KSS--NN-ISYIVCLF--LFCLVLPL----FIMIFCYGHIVRVI---
------------------------------------RGQVCR------------------
------------------------------------------------------------
------------------------------------------------------------
---IN------------MTTAQK-----------------------REHRLL--------
---------------------FMVVCMV------------------TCYLLCWMPYGLVS
LMTAFG------KP--------------------------------------G-------
-------------------------MITP-------TVSIIPSILAKSSTFINPLIYIFM
NKQ-------FYRCFIALIK----------------
>Brafl_70446
---------------------------TLM-SD---GGLEPVAAILALIGV--LGIVNNS
TTLYLVGR--Y--KQ-LR-T-PFNI---LMVNLSVSDLLMCVLA------TPFSFVSSLH
----------------------GR-WM-FGHSG--CEWYGFICNFLGIVSLITLTVISYE
RYLLMK----RL--PN-----------------E--------------------------
---RI-LSYR---AVALAVVFIWCYSLLWTAPP-LVG-WSSYGPE-GYG-----------
ISCSVNW--ES--RTA--ND-TSYIVAYF--VGCLVFPV----AIIVISYTRLILYM---
------------------------------------R-QQQLPD----------------
-----------------------------ATQGTQK------------------------
-----------------------------------QAQGAQQQPQG----------AQQQ
APSAP------------MQMLVR-----------------------REKRVT--------
---------------------KMVVVMI------------------MGFTICWTPYTIVA
LIVTCG------GE--------------------------------------G-------
-------------------------IITP-------AAATVPALFAKSSVVYNAAIYVAM
NNQ-------FRKCFLRSLN----------------
>Danre_opn3
---------------------------YIF-AD---ETYKLLTFTIGSIGV--LGFCNNI
IVIILYSR--Y--KR-LR-T-PTNL---LIVNISVSDLLVSLTG------VNFTFVSCVK
----------------------RR-WV-FNSAT--CVWDGFSNSLFGIVSIMTLSGLAYE
RYIRVV----HA------------------------------------------------
---KV-VDFP---WAWRAITHIWLYSLAWTGAP-LLG-WNRYTLE-VHQ-----------
LGCSLDW--AS--KDP--ND-ASFILFFL--LGCFFVPV----GVMVYCYGNILYTV---
------------------------------------K-MLRSIQ----------------
------------------------------------------------------------
--------------------------------------DLQ-------------------
--TVQ------------TIKILR-----------------------YEKKVA--------
---------------------VMFLMMI------------------SCFLVCWTPYAVVS
MLEAFG------KK--------------------------------------S-------
-------------------------VVSP-------TVAIIPSLFAKSSTAYNPVIYAFM
SRK-------FRRCMLQMLCSRLTS-----------
>Takru_opn3
---------------------------LLF-SG---DTYRVLAFTIGTIGA--FGFCNNF
VVLALYCR--F--KR-LR-T-PTNL---LLVNISLSDLLVSLFG------INFTFAACVQ
----------------------GR-WT-WTQAT--CVWDGFSNSLFGIVSIMTLAALAYE
RYIRVV----HA------------------------------------------------
---QV-VDFP---WAWRAIGHIWLYALAWTGAP-LLG-WNRYTLE-IHR-----------
LGCSLDW--AS--KDP--ND-ASFILLFL--LACFFVPV----GIMIYCYGNILYAV---
------------------------------------Q-MIRSIQ----------------
------------------------------------------------------------
--------------------------------------DLQ-------------------
--TVQ------------IIKILR-----------------------YEKKVS--------
---------------------VMFFLMI------------------SCFLLCWTPYAVVS
MMVAFG------RR--------------------------------------S-------
-------------------------MVSP-------TMAIIPSFFAKSSTAYNPLIYVFM
SRK-------FRHCLLQLLCSRLSW-----------
>Anoca_opn3
------------------------AGLSPF-SA---GTYELLALLVAAIGL--LGLCNNL
LVLVLYAK--F--KR-LR-T-PTHL---FLVNISLSDLLVSLFG------VSFTFGSCLR
----------------------HR-WV-WDAAG--CVWDGFSNSLFGIVSIMTLTVLAYE
RYIRVV----HA------------------------------------------------
---RV-IDFS---WSWRAITYIWLYSLAWTGAP-LLG-WNHYTLE-IHG-----------
LGCSVDW--QS--KEP--SD-SSFVLFFF--LGCLAAPV----GIMAYCYGHILHAI---
------------------------------------R-MLRCVE----------------
------------------------------------------------------------
--------------------------------------DLQ-------------------
--SIQ------------VIKILR-----------------------YEKKVA--------
---------------------KMCFLMV------------------TTFLICWMPYAVVS
LLIAYG------YG--------------------------------------H-------
-------------------------LITP-------TVAIIPSFFAKSSTAYNPVIYIFM
SRK-------FRRCLVQLFCVQFLR-----------
>Galga_opn3
---------------------------PLF-SA---GTYELLALLIATIGT--LGVCNNL
LVLVLYYK--F--KR-LR-T-PTNL---FLVNISLSDLLVSVCG------VSLTFMSCLR
----------------------SR-WV-WDAAG--CVWDGFSNSLFGIVSIMTLTVLAYE
RYIRVV----HA------------------------------------------------
---KV-IDFS---WSWRAITYIWLYSLAWTGAP-LLG-WNRYTLE-IHG-----------
LGCSMDW--KS--KDP--ND-TSFVLLFF--LGCLVAPV----VIMAYCYGHILYAV---
------------------------------------R-MLRCVE----------------
------------------------------------------------------------
--------------------------------------DFQ-------------------
--TSQ------------VIKLLK-----------------------YEKKVA--------
---------------------KMCFLMI------------------STFLICWMPYAVVS
LLVTYG------YS--------------------------------------N-------
-------------------------LVTP-------TVAIIPSFFAKSSTAYNPVIYIFM
SRK-------FRQCLLQLLCFRLMR-----------
>Anapl_opn3
---------------------------PPF-SA---GTYELLALLIATIGV--LGLCNNL
LVLVLYYK--F--KR-LR-T-PTNL---FLVNISLSDLLVSVFG------VSLTFMSCLR
----------------------SR-WV-WDAAG--CVWDGFSNSLFGIVSIMTLTVLAYE
RYIRVV----HA------------------------------------------------
---KV-IDFS---WSWRAITYIWLYSLAWTGAP-LLG-WNRYTLE-IHG-----------
LGCSVDW--KS--KDP--ND-TSFVLFFF--LGCLVVPV----VIMAYCYGHILYAV---
------------------------------------R-MLRSVE----------------
------------------------------------------------------------
--------------------------------------DFQ-------------------
--TVQ------------VIRLLK-----------------------YEKKVA--------
---------------------KMCFLMI------------------STFLICWMPYAVVS
LLVTYG------YG--------------------------------------N-------
-------------------------LVTP-------TVAIIPSFFAKSSTAYNPVIYIFM
SRK-------FRQCLLQLLCFRLMR-----------
>Homsa_OPN3
---------------------------PLF-SP---GTYERLALLLGSIGL--LGVGNNL
LVLVLYYK--F--QR-LR-T-PTHL---LLVNISLSDLLVSLFG------VTFTFVSCLR
----------------------NG-WV-WDTVG--CVWDGFSGSLFGIVSIATLTVLAYE
RYIRVV----HA------------------------------------------------
---RV-INFS---WAWRAITYIWLYSLAWAGAP-LLG-WNRYILD-VHG-----------
LGCTVDW--KS--KDA--ND-SSFVLFLF--LGCLVVPL----GVIAHCYGHILYSI---
------------------------------------R-MLRCVE----------------
------------------------------------------------------------
--------------------------------------DLQ-------------------
--TIQ------------VIKILK-----------------------YEKKLA--------
---------------------KMCFLMI------------------FTFLVCWMPYIVIC
FLVVNG------HG--------------------------------------H-------
-------------------------LVTP-------TISIVSYLFAKSNTVYNPVIYVFM
IRK-------FRRSLLQLLCLRLLR-----------
>Musmu_opn3
---------------------------PLF-SP---TAYERLALLLGCLAL--LGVGGNL
LVLLLYSK--F--PR-LR-T-PTHL---FLVNLSLGDLLVSLFG------VTFTFASCLR
----------------------NG-WV-WDAVG--CAWDGFSGSLFGFVSITTLTVLAYE
RYIRVV----HA------------------------------------------------
---RV-INFS---WAWRAITYIWLYSLAWAGAP-LLG-WNRYILD-IHG-----------
LGCTVDW--RS--KDA--ND-SSFVLFLF--LGCLVVPV----GIIAHCYGHILYSV---
------------------------------------R-MLRCVE----------------
------------------------------------------------------------
--------------------------------------DLQ-------------------
--TIQ------------VIKMLR-----------------------YEKKVA--------
---------------------KMCFLMA------------------FVFLTCWMPYIVTR
FLVVNG------YG--------------------------------------H-------
-------------------------LVTP-------TVSIVSYLFAKSSTVYNPVIYIFM
NRK-------FRRSLLQLLCFRLLR-----------
>Strpu_opsin1
-------------------------LVVPV-SR---TTYNYLTVYTGFLTI--FGILNNG
IVMILFAR--F--PS-LR-H-PINS---FLFNVSLSDLIISCLA------SPFTFASNFA
----------------------GR-WL-FGDLG--CTLYAFLVFVAGTEQIVILAALSIQ
RCMLVV----RP--FT-----------------A--------------------------
---QK-MTHR---WALFFISLTWIYSLIICVPP-LFG-WNRYTYE-GPG-----------
TACSVAW--NS--PSP--GD-TSYIIFIF--VLVLVIPF----GIIIFCYGLLVYAV---
------------------------------------K-KISRT-----------------
------------------------------------------------------------
------------------------------------------------------------
--QAA------------LSSEAK-----------------------ADRKVS--------
---------------------KMIFIMI------------------LFFLIAWTPYTGFS
LYVTFG------KN--------------------------------------V-------
-------------------------VITP-------LAGTFPPFFAKLCTIHNPIIYFLL
NKQ-------FKDALIQLFC----------------
>Bosta_rhodopsin
---------------------------YLA-EP---WQFSMLAAYMFLLIM--LGFPINF
LTLYVTVQ--H--KK-LR-T-PLNY---ILLNLAVADLFMVFGG------FTTTLYTSLH
----------------------GY-FV-FGPTG--CNLEGFFATLGGEIALWSLVVLAIE
RYVVVC----KP--MS-----------------N--------------------------
---FR-FGEN---HAIMGVAFTWVMALACAAPP-LVG-WSRYIPE-GMQ-----------
CSCGIDY--YTPHEET--NN-ESFVIYMF--VVHFIIPL----IVIFFCYGQLVFTV---
------------------------------------K-EAAAQ-----------------
------------------------------------------------------------
------------------------------------------------------------
--QQE------------SATTQK-----------------------AEKEVT--------
---------------------RMVIIMV------------------IAFLICWLPYAGVA
FYIFTH------QG--------------------------------------S-------
-------------------------DFGP-------IFMTIPAFFAKTSAVYNPVIYIMM
NKQ-------FRNCMVTTLC----------------
>Xenla_RHOD
---------------------------YLA-EP---WQYSALAAYMFLLIL--LGLPINF
MTLFVTIQ--H--KK-LR-T-PLNY---ILLNLVFANHFMVLCG------FTVTMYTSMH
----------------------GY-FI-FGPTG--CYIEGFFATLGGEVALWSLVVLAVE
RYIVVC----KP--MA-----------------N--------------------------
---FR-FGEN---HAIMGVAFTWIMALSCAAPP-LFG-WSRYIPE-GMQ-----------
CSCGVDY--YTLKPEV--NN-ESFVIYMF--IVHFTIPL----IVIFFCYGRLLCTV---
------------------------------------K-EAAAQ-----------------
------------------------------------------------------------
------------------------------------------------------------
--QQE------------SLTTQK-----------------------AEKEVT--------
---------------------RMVVIMV------------------VFFLICWVPYAYVA
FYIFTH------QG--------------------------------------S-------
-------------------------NFGP-------VFMTVPAFFAKSSAIYNPVIYIVL
NKQ-------FRNCLITTLC----------------
>Petma_RHOD
---------------------------YLA-EP---WKYSVLAAYMFFLIL--VGFPVNF
LTLFVTVQ--H--KK-LR-T-PLNY---ILLNLAVANLFMVLFG------FTLTMYSSMN
----------------------GY-FV-FGPTM--CNFEGFFATLGGEMSLWSLVVLAIE
RYIVIC----KP--MG-----------------N--------------------------
---FR-FGST---HAYMGVAFTWFMALSCAAPP-LVG-WSRYLPE-GMQ-----------
CSCGPDY--YTLNPNF--NN-ESFVIYMF--LVHFIIPF----IVIFFCYGRLLCTV---
------------------------------------K-EAAAA-----------------
------------------------------------------------------------
------------------------------------------------------------
--QQE------------SASTQK-----------------------AEKEVT--------
---------------------RMVVLMV------------------IGFLVCWVPYASVA
FYIFTH------QG--------------------------------------S-------
-------------------------DFGA-------TFMTVPAFFAKTSALYNPIIYILM
NKQ-------FRNCMITTLC----------------
>Danre_GREEN
---------------------------YLA-EP---WQFKLLAVYMFFLMC--FGFPING
LTLVVTAQ--H--KK-LR-Q-PLNF---ILVNLAVAGTIMVCFG------FTVTFYTAIN
----------------------GY-FV-LGPTG--CAIEGFMATLGGQISLWSLVVLAIE
RYIVVC----KP--MG-----------------S--------------------------
---FK-FSSN---HAFAGIGFTWIMALSCAAPP-LVG-WSRYIPE-GMQ-----------
CSCGPDY--YTLNPDY--NN-ESYVLYMF--CCHFIFPV----TTIFFTYGRLVCTV---
------------------------------------K-AAAAQ-----------------
------------------------------------------------------------
------------------------------------------------------------
--QQE------------SESTQK-----------------------AEREVT--------
---------------------RMVILMV------------------LGFLVAWTPYASVA
AWIFFN------RG--------------------------------------A-------
-------------------------AFSA-------QFMAVPAFFSKSSSIFNPIIYVLL
NKQ-------FRNCMLTTLF----------------
>Petma_PINEAL
---------------------------EGI-AP---WNFTMLAALMGTITA--LSLGENF
AVIVVTAR--F--RQ-LR-Q-PLNY---VLVNLAAADLLVSAIG------GSVSFFTNIK
----------------------GY-FF-LGVHA--CVLEGFAVTYFGVVALWSLALLAFE
RYFVIC----RP--LG-----------------N--------------------------
---FR-LQSK---HAVLGLAVVWVFSLACTLPP-VLG-WSSYRPS-MIG-----------
TTCEPNW--YS--GEL--HD-HTFILMFF--STCFIFPL----AVIFFSYGKLIQKL---
------------------------------------K-KASET-----------------
------------------------------------------------------------
------------------------------------------------------------
--QRG------------LESTRR-----------------------AEQQVT--------
---------------------RMVVVMI------------------LAFLVCWMPYATFS
IVVTAC------PT--------------------------------------I-------
-------------------------HLDP-------LLAAVPAFFSKTATVYNPVIYIFM
NKQ-------FRDCFVQVLP----------------
>Danre_VAL
---------------------------SSI-AP---WNYSVLAALMFVVTA--LSLSENF
TVMLVTFR--F--QQ-LR-Q-PLNY---IIVNLSLADFLVSLTG------GSISFLTNYH
----------------------GY-FF-LGKWA--CVLEGFAVTFFGIVALWSLAVLAFE
RFFVIC----RP--LG-----------------N--------------------------
---IR-LRGK---HAALGLVFVWSFSFIWTVPP-VLG-WSSYTVS-RIG-----------
TTCEPNW--YS--GNF--HD-HTFIITLF--STCFIFPL----GVIIVCYCKLIRKL---
------------------------------------R-KVSNT-----------------
------------------------------------------------------------
------------------------------------------------------------
--HGR------------LGNARK-----------------------PERQVT--------
---------------------RMVVVMI------------------VAFMVAWTPYAAFS
IIITAH------PS--------------------------------------M-------
-------------------------HVDP-------RLAAIPAFVAKTAAVYNPIIYVFM
NKQ-------FRKCLVQLLS----------------
>Cypca_VAL-opsin
---------------------------SSI-AP---WNYRVLAALMFVVTS--VSLCENF
TVMLVTFR--F--KQ-LR-Q-PLNY---IIVNLSLADFLVSLSG------GTISFLTNFH
----------------------GY-FF-LGRWA--CVLEGFAVTFFGIVALWSLAVLAFE
RFFVIC----RP--LG-----------------N--------------------------
---IR-LRGK---HAALGLLFVWSFSFVWTIPP-VLG-WSSYTVS-KIG-----------
TTCEPNW--YS--GNF--QD-HTFIITFF--TTCFIFPL----AVIIVCYCKLLRKL---
------------------------------------R-KVSNT-----------------
------------------------------------------------------------
------------------------------------------------------------
--HGR------------LGNARK-----------------------PERQVT--------
---------------------RMVVVMI------------------VAFMVAWTPYAAFS
IVVTAL------PS--------------------------------------I-------
-------------------------HLDP-------RLAAAPAFFSKTAAVYNPIIYVFM
NKQ-------FRKCVVQLLS----------------
>Hapbu_VA-opsin
---------------------------KNI-AP---WNFTILAVLMFVVSS--LSLTENF
LVMFVTFK--F--KQ-LR-Q-PLNY---IIVNLAIADFLVSLTG------GVISFLTNAR
----------------------GY-FF-LGKWA--CVLEGFAVTFFGIVALWSLAVLSFE
RFFVIC----RP--LG-----------------N--------------------------
---IR-LQAK---HAILGLVFVWSFSFIWTFPP-VLG-WNRYTVS-KIG-----------
TTCEPDW--YS--TNI--TD-HSYILTFF--VTCFILPL----GVIFFCYGKLLRKL---
------------------------------------R-KVS-------------------
------------------------------------------------------------
------------------------------------------------------------
--HGR------------LATARK-----------------------PERQVT--------
---------------------RMVVVMI------------------VAFMVGWTPYAVFS
ILVTAH------PT--------------------------------------I-------
-------------------------ELDP-------RLASIPAFFSKTAAVYNPIIYVFM
NKQ-------DPHVL---------------------
>Xenla_VA-opsin
---------------------------KTI-EP---WNFQLLAALMFVVTS--LSIAENF
IVILVTVK--F--KQ-LR-Q-PLNY---IIVNLSMADFLVSIIG------GTISIATNSR
----------------------GY-FY-LGSWA--CVLEGFAVTFFGIVALWSLSVLAFE
RYVVIC----RP--LG-----------------N--------------------------
---LR-LQGK---HSAFAIIFVWVFSFVWTIPP-TMG-WSSYTTS-KIG-----------
TTCEPNW--YS--GEM--RD-QTYIITFL--TTCFILPL----LVIFVSYGKLMRKL---
------------------------------------R-KVSDT-----------------
------------------------------------------------------------
------------------------------------------------------------
--QGR------------LGSTRK-----------------------PEREVT--------
---------------------RMVVIMI------------------LAFLICWTPYAAFS
ILATAH------PN--------------------------------------I-------
-------------------------DLDP-------RLSAIPAFFAKTASMYNPIIYVYM
NKQ-------FRRCLYQMFH----------------
>Anoca_opsin-VA
---------------------------DII-EP---WNFHLISALMFVVTL--FSLSENF
TVILVTIK--F--KQ-LR-Q-PLNY---VIVNLSVADFLVSLIG------GTISFSTNLK
----------------------GY-FY-MGHWA--CVLEGFAVTFFGIVALWSLALLAFE
RYVVIC----RP--LG-----------------N--------------------------
---MR-LNGK---HAALGVAFVWIFSFIWTVPP-TMG-WSSYTTS-KIG-----------
TTCEPNW--YS--GDY--ND-HTFIITFF--TTCFILPL----LVILVSYGKLMRKL---
------------------------------------R-KVSDT-----------------
------------------------------------------------------------
------------------------------------------------------------
--QGR------------LGTTRK-----------------------PERQVT--------
---------------------GMVVIMI------------------LAFLICWSPYAAFS
ILVTAC------PS--------------------------------------I-------
-------------------------ELDP-------RLAAIPAFFSKTATVYNPVIYVFM
NNQ-------FRKCLVQLFQ----------------
>Cucca_opsin-VA-like
---------------------------DSI-QP---WNFRLLAAVMLVVTS--LSLAENL
AVILVTFK--F--KQ-LR-Q-PVNY---VIVNLSVADFLVSLIG------GIISFLTNLK
----------------------GY-FY-MGYWA--CVLEGFAVTFFGIVALWSLALLAFE
RYIVIC----RP--LG-----------------N--------------------------
---MR-LRGK---HAALGIVFVWTFSFVWTIPP-TMG-WSSYTTS-KIG-----------
TTCEPNW--YS--GAY--RD-HTYIIAFF--ITCFVVPL----LVILVSYGKLMRKL---
------------------------------------R-KVSDT-----------------
------------------------------------------------------------
------------------------------------------------------------
--QGR------------LGSTRK-----------------------PERQVT--------
---------------------RMVVVMI------------------IAFLICWTPYATFS
ILVTAH------PS--------------------------------------I-------
-------------------------ELDP-------RLAAIPAFFSKTATVYNPIIYVFM
NKQ-------FRKCLIQMFS----------------
>Colli_VA-opsin
---------------------------DSI-PP---WHFRLLAALMLVVTS--LSLAENL
AVILVTLK--F--KQ-LR-Q-PVNY---VIVNLSVADFLVSLTG------GTISFLTNLK
----------------------GY-FY-MGYWA--CVLEGFAVTFFGIVALWSLALLAFE
RYIVIC----RP--LG-----------------N--------------------------
---VR-LRGR---HAALGIAFVWVFSFLWTIPP-AVG-WSSYTTS-KIG-----------
TTCEPNW--YS--GAY--TD-HTYIIAFF--TTCFIVPL----SVILVSYGKLMQKL---
------------------------------------R-KVSDT-----------------
------------------------------------------------------------
------------------------------------------------------------
--QGR------------LGTTRK-----------------------PERQVA--------
---------------------RMVVVMI------------------VAFLICWTPYAAFS
VLVTAY------PS--------------------------------------I-------
-------------------------ELDP-------RLAAVPAFFSKTATVYNPIIYVFM
NKQ-------FRKCLIQMFS----------------
>Podsi_pinopsin
---------------------------YLA-PQ---STYISVAVLMGLVVI--SATLVNG
LVIVVSVQ--F--KK-LR-S-PLNY---VLVNLAVADLLVTFFG------STISFVNNAQ
----------------------GF-FI-FGQAT--CEFEGFMVSLTGIVGLWSLAILAFE
RYLVIC----KP--VG-----------------D--------------------------
---FR-FPAR---HAVLGCAFTWGWSFVWTVPP-LLG-WSSYVPE-GLR-----------
TSCGPNW--YS--GGS--SN-NSYIMTLF--VTCFAMPL----STILFSYANLLMTL---
------------------------------------R-TVAAQ-----------------
------------------------------------------------------------
------------------------------------------------------------
--QKE------------QETTQR-----------------------AEREVT--------
---------------------RMVVAMV------------------AAFLVCWLPYASFA
MVVATH------KD--------------------------------------L-------
-------------------------AIRP-------ALASLPSYFSKTATVYNPIIYVFM
NKQ-------FRSCLLYKMS----------------
>Iguig_Pinopsin
---------------------------YLA-SR---NIYTSLAVLMGLVVI--SAAIVNA
LVIAVSIQ--Y--KK-LR-S-PLNY---ILVNLAIADLLVTSFG------STISFANNIY
----------------------GF-FV-FGQAA--CKFEGFMVSLTGIVGLWSLAILALE
RYLVVC----KP--AG-----------------D--------------------------
---FR-FQQR---HALIGCVFTWAWSLAWTLPP-LFG-WSSYVPE-GLK-----------
TSCGPNW--YT--GGS--SN-NSYITTLF--VTCFATPL----GMIVFSYANLLLTL---
------------------------------------R-AVAAQ-----------------
------------------------------------------------------------
------------------------------------------------------------
--QKE------------SRTTRR-----------------------AEREVT--------
---------------------RMVIAMV------------------LAFLVCWLPYATFA
MVVATN------KD--------------------------------------L-------
-------------------------VIQP-------ALASLPSYFSKTATVYNPIIYVFM
NKQ-------FRSCLLYTMR----------------
>Galga_Pinopsin
---------------------------YQA-PQ---STYVGVAVLMGTVVA--CASVVNG
LVIVVSIC--Y--KK-LR-S-PLNY---ILVNLAVADLLVTLCG------SSVSLSNNIN
----------------------GF-FV-FGRRM--CELEGFMVSLTGIVGLWSLAILALE
RYVVVC----KP--LG-----------------D--------------------------
---FQ-FQRR---HAVSGCAFTWGWALLWSAPP-LLG-WSSYVPE-GLR-----------
TSCGPNW--YT--GGS--NN-NSYILSLF--VTCFVLPL----SLILFSYTNLLLTL---
------------------------------------R-AAAAQ-----------------
------------------------------------------------------------
------------------------------------------------------------
--QKE------------ADTTQR-----------------------AEREVT--------
---------------------RMVIVMV------------------MAFLLCWLPYSTFA
LVVATH------KG--------------------------------------I-------
-------------------------IIQP-------VLASLPSYFSKTATVYNPIIYVFM
NKQ-------FQSCLLEMLC----------------
>Colli_pinopsin
---------------------------HQA-PR---GMYLSVAVLMGIVVI--SASVVNG
LVIVVSIR--Y--KK-LR-S-PLNY---ILVNLAVADLLVTLCG------SSVSFSNNIN
----------------------GF-FV-FGKRL--CELEGFMVSLTGIVGLWSLAILALE
RYVVVC----RP--LG-----------------D--------------------------
---FR-FQHR---HAVTGCAFTWVWSLLWTTPP-LLG-WSSYVPE-GLR-----------
TSCGPNW--YT--GGS--NN-NSYILTLF--VTCFVMPL----SLILFSYANLLMTL---
------------------------------------R-AAAAQ-----------------
------------------------------------------------------------
------------------------------------------------------------
--QQE------------SDTTQQ-----------------------AERQVT--------
---------------------RMVVAMV------------------MAFLICWLPYTTFA
LVVATN------KD--------------------------------------I-------
-------------------------AIQP-------ALASLPSYFSKTATVYNPIIYVFM
NKQ-------FQSCLLKMLC----------------
>Petma_RED
---------------------------HIA-PR---WVFNLTSVWMIIVVV--LSLFSNG
LVLVATVK--F--KK-LR-H-PLNW---IIVNLAIADILETIFA------STISVCNQVY
----------------------GY-FI-LGHPM--CVFEGYVVSTCGIAGLWSLAIISWE
RWMVVC----KP--FG-----------------N--------------------------
---IK-FDGK---IATILIVFSWVWPASWCSLP-IFG-WSRYWPH-GLK-----------
TSCGPDV--FSGSTDP--GV-QSYMVVLM--ITCCFLPL----SIIILCYLQVWLAI---
------------------------------------H-SVAQQ-----------------
------------------------------------------------------------
------------------------------------------------------------
--QKE------------SETTQK-----------------------AERDVS--------
---------------------RMVVVMI------------------LAYVFCWGPYTFFA
CFAAAN------PG--------------------------------------Y-------
-------------------------SFHP-------IAAALPAYFAKGATIYNPIIYVFM
NRQ-------FRNCILQLFGKKVD------------
>Ictpu_Parapinopsin
---------------------------HIM-PR---IGYTILSIIMALSST--FGIILNM
VVIIVTVR--Y--KQ-LR-Q-PLNY---ALVNLAVADLGCPVFG------GLLTAVTNAM
----------------------GY-FS-LGRVG--CVLEGFAVAFFGIAGLCSVAVIAVD
RYMVVC----RP--LG-----------------A--------------------------
---VM-FQTK---HALAGVVFSWVWSFIWNTPP-LFG-WGSYQLE-GVM-----------
TSCAPNW--YR--RDP--VN-VSYILCYF--MLCFALPF----ATIIFSYMHLLHTL---
------------------------------------W-QVAKLQ----------------
------------------------------------------------------------
------------------------------------------------------------
--VAD------------SGSTAK-----------------------VEVQVA--------
---------------------RMVVIMV------------------MAFLLTWLPYAAFA
LTVIID------SN--------------------------------------I-------
-------------------------YINP-------VIGTIPAYLAKSSTVFNPIIYIFM
NRQ-------FRDYALPCLL----------------
>Cluha_Parapin-like
---------------------------HIL-SR---SGYTTLAAIIGVFSI--TGILFNI
TVIVVTLR--H--RQ-LR-Q-PLNY---ALVNLAVADLGCALFG------GLPTMVTNAM
----------------------GY-FS-LGRVG--CVIEGFAVSFFGIAGLCSVAIIAMD
RYVVVC----RP--LG-----------------T--------------------------
---VM-FQTR---HAVAGVVFSWVWSFVWNTPP-LFG-WGSYQLE-GVL-----------
TSCAPDW--YN--RNL--GN-MSYIVCYF--FLCFAIPF----SIILVSYTRLLWTL---
------------------------------------R-QVAKLQ----------------
------------------------------------------------------------
------------------------------------------------------------
--MSE------------GGSTAR-----------------------AEMQVA--------
---------------------RMVLLMV------------------VAFLITWLPYASFA
LSVILD------PN--------------------------------------L-------
-------------------------YIDP-------VIATVPMYLAKSSTVFNPIIYIFM
NRQ-------FRDCAVPFLL----------------
>Larcr_Parapinopsin
---------------------------ELL-SR---TGYTILAVIMGVFSV--LGIIFNV
LVIVVTIR--H--RQ-LR-Q-PLSY---ALVNLAICDLGCAVFG------GLPTTVTSAM
----------------------GY-FS-LGRVG--CVLEGFAVSFFGIASLCTIGVISVE
RCIVVC----YP--MG-----------------A--------------------------
---VQ-FQTR---HAVAGVLLSWVWSFVWNTPP-LFG-WGSFDLE-GVK-----------
TSCAPNW--YN--RDV--GN-MSYIIIYF--LFCFAVPF----SLIIMSYSRLLWTL---
------------------------------------R-QVTKLQ----------------
------------------------------------------------------------
------------------------------------------------------------
--VSE------------AGSTNR-----------------------VEVQVA--------
---------------------RMVVVMV------------------LAFLVTWLPYAAMA
LAVIMD------SS--------------------------------------L-------
-------------------------YIDP-------IVTTIPVYLAKSSTVYNPIIYIFM
NRQ-------FRGYAISTVL----------------
>Xentr_Parapinopsin
---------------------------VLM-PR---IGYTILALIMAVFCA--AALFLNV
TVIVVTFK--Y--RQ-LR-H-PINY---SLVNLAIADLGVTVLG------GALTVETNAV
----------------------GY-FN-LGRVG--CVIEGFAVAFFGIAALCTIAVIALD
RVFVVC----KP--MG-----------------T--------------------------
---LT-FTPK---QALAGIAASWIWSLIWNTPP-LFG-WGSYELE-GVM-----------
TSCAPNW--YS--ADP--VN-MSYIVCYF--SFCFAIPF----LIIVGSYGYLMWTL---
------------------------------------R-QVAKLG----------------
------------------------------------------------------------
------------------------------------------------------------
--VAE------------GGTTSK-----------------------AEVQVS--------
---------------------RMVIVMI------------------LAFLVCWLPYAAFA
MTVVAN------PG--------------------------------------M-------
-------------------------HIDP-------IIATVPMYLTKTSTVYNPIIYIFM
NKQ-------FQECVIPFLF----------------
>Iguig_Parapinopsin
---------------------------VLM-PR---IGYTIIAIIMATSCT--LSVILNT
TVIAVTIK--Y--RQ-LR-Q-PINY---SLVNLAIADLGAALLG------GSLNVETNAV
----------------------GY-YN-LGRVG--CVTEGFAMAFFGIVALCTIAVIAVD
RAIVIA----KP--MG-----------------T--------------------------
---LT-FTTR---KAMIGVAISWIWSLVWNTPP-LFG-WGGYQME-GVM-----------
TSCAPDW--YN--SDP--IN-VSYIVCYF--LFCFTIPF----VTILVSYGYLLWTL---
------------------------------------R-QVAKFG----------------
------------------------------------------------------------
------------------------------------------------------------
--VTQ------------RGSTNK-----------------------AEAQVS--------
---------------------RMVIVMV------------------MAFLICWLPYATFA
LVVVGN------PQ--------------------------------------I-------
-------------------------YINP-------IIATVPMYMAKSSTFYNPIIYIFM
NKQ-------FRDCLVRCLL----------------
>Danre_S-WAVE
---------------------------HIA-PK---WAFYLQAAFMGFVFI--VGTPMNG
IVLFVTMK--Y--KK-LR-Q-PLNY---ILVNISLAGFIFDTFS------VSQVFVCAAR
----------------------GY-YF-LGYTL--CAMEAAMGSIAGLVTGWSLAVLAFE
RYVVIC----KP--FG-----------------S--------------------------
---FK-FGQG---QAVGAVVFTWIIGTACATPP-FFG-WSRYIPE-GLG-----------
TACGPDW--YTKSEEY--NS-ESYTYFLL--ITCFMMPM----TIIIFSYSQLLGAL---
------------------------------------R-AVAAQ-----------------
------------------------------------------------------------
------------------------------------------------------------
--QAE------------SESTQK-----------------------AEREVS--------
---------------------RMVVVMV------------------GSFVLCYAPYAVTA
MYFANS------DE--------------------------------------P-------
-------------------------NKDY-------RLVAIPAFFSKSSCVYNPLIYAFM
NKQ-------FNACIMETVF----------------
>Cioin_OP1
---------------------------SRA-NR---STYSFLCVYMTFVFL--LSCSLNI
LVIVATLK--N--KV-LR-Q-PLNY---IIVNLAVVDLLSGFVG------GFISIAANGA
----------------------GY-FF-WGKTM--CQIEGYFVSNFGVTGLLSIAVMAFE
RYFVIC----KP--FG-----------------P--------------------------
---VR-FEEK---HSIFGIVITWVWSMFWNTPP-LIF-WDGYDTE-GLG-----------
TSCAPNW--FV--KEK--RE-RLFIILYF--VFCFVIPL----AVIMICYGKLILTL---
------------------------------------R-QIAKESS---------------
------------------------------------------------------------
------------------------------------------------------------
-----------------LSGGTS-----------------------PEGEVT--------
---------------------KMVVVMV------------------TAFVFCWLPYAAFA
MYNVVN------PE--------------------------------------A-------
-------------------------QIDY-------ALGAAPAFFAKTATIYNPLIYIGL
NRQ-------FRDCVVRMIF----------------
>Utast_PATRIET
---------------------------TIF-PK---AGYGVLAFLMFLNAL--FSIFNNS
LVIAVTLK--N--PQ-LR-N-PINI---FILNLSFSDLMMSLCG------TTIVIATNYY
----------------------GY-FY-LGRKF--CIFQGFAVNYFGIVSLWSLTILAYE
RYNVVC----QP--LG-----------------T--------------------------
---LQ-MSTK---RGYQLLGFIWVFCLFWAVVP-LFG-WSSYGPE-GVQ-----------
TSCSIGW--EE--RSW--SN-YSYLIVYF--LSCFFIPV----LIIGFSYGNVIRSL---
------------------------------------H-GLNKKV----------------
------------------------------------------------------------
------------------------------------------------------------
-EQLG------------GKSSPE-----------------------EEFRAV--------
---------------------IMVLVMV------------------VAFLICWLPYTVFA
LIVVFN------PA--------------------------------------L-------
-------------------------NISP-------LAATIPTYLSKTSPVYNPIIYIFL
NKQ-------FRDCAVEFIT----------------
>Pladu_c-opsin
------------------------YIYNAF-TA---TDYNICAAYLFFIAC--LGVSLNV
LVLVLFIK--D--RK-LR-S-PNNF---LYVSLALGDLLVAVFG------TAFKFIITAR
----------------------KT-LL-REEDG-FCKWYGFITYLGGLAALMTLSVIAFV
RCLAVL----RL--GS-----------------F--------------------------
---TG-LTTR---MGVAAMAFIWIYSLAFTLAP-LLG-WNHYIPE-GLA-----------
TWCSIDW--LS--DET--SD-KSYVFAIF--IFCFLVPV----LIIVVSYGLIYDKV---
------------------------------------R-KVAKT-----------------
------------------------------------------------------------
------------------------------------------------------------
-----------------GGSVAK-----------------------AEREVL--------
---------------------RMTLLMV------------------SLFMLAWSPYAVIC
MLASFG------PK--------------------------------------D-------
-------------------------LLHP-------VATVIPAMFAKSSTMYNPLIYVFM
NKQ-------FRRSLKVLLG----------------
>Ampfi_Opsin_5
------------------------DVFDKI----YFPGKTAVGFYLAFVSL--FGTVGNA
IVILLIYK--T--ST-LR-T-PTYI---LILNLSVSDLIVSCFG------APMSCTSSFV
----------------------GR-WL-YGNIG--CNIYGFINYYCGCISLNSYAVIAIV
RYLKVV----RR--SV-----------------G--------------------------
---ST-ILKT---HVVRVIYAVHVYTFIFTIPP-LFG-WNDFVLE-GFN-----------
TQCDIAY--KI--KTP--LY-ISYVSVIF--IALFFIPL----FIITFCYVRIVQYV---
------------------------------------S-KHGTRL----------------
-----------------------------RKSMNR-------------------------
------------------------------------------------------------
--IRS------------RRESIG-----------------------SSSKTT--------
---------------------LMVLICI------------------IVYLVTWLPYCIVA
FWALFG------DP--------------------------------------S-------
-------------------------AISP-------PMSAAPALLAKASSIFNPWIFAGL
NSQ-------FRRAL---------------------
>Strpu_opsin5
---------------------------SQM-EE-THPAFPLIGGYLLVVVL--LGTAGNS
LVIYTFLR--F--KK-LH-S-PINL---LIVNLSASDLLVATTG------TPLSMVSSFY
----------------------GR-WL-FGTNA--CAFYGFVNYYCGCISLNSLAAISVF
RYIIVV----RG--QA-----------------Q--------------------------
--NNK-LSLR---SSIYAILVIHLYTLIFSTPP-LYG-WNRFVLA-GYH-----------
TSCDIDF--HT--KTP--LF-VSYICYMF--FFLFFLPL----GLISWSYFKIYQRV---
------------------------------------S-KHSNSM----------------
-----------------------------RTSFTGV------------------------
-------------------------------TKEINSDEKHAWLEKMKTTQILHKPVTFL
RLKSSFEPRFK-----PRFKRRF-----------------------NHRRTA--------
---------------------STLFVTI------------------VVFLFAWFPYCIVS
LWVLIG------DA--------------------------------------N-------
-------------------------SISK-------LSTTIPSLFAKSSVIYNPLIYVVL
NSK-------FRKALIQTLSFLK-------------
>Adiva_GSADVT00012018001
---------------------------ALA-SC---YTLKWIGGYLCLVFI--FGIFLNG
IILYTLLK--K--SH-SQ-T-PVDI---FMIVLSSADLSHGLFG------IPLSMTSNLA
----------------------CR-WL-YGKYP--CYFEGFMAYFVGMIGLYILTALSLN
RYWMIV----TS--AK-----------------F--------------------------
---KY-INSQ---TAHISIVIAILGSFFWAIAP-VFG-WNDYTLE-GVL-----------
TSCSIHW--QD--RTI--NV-VSYNIMMF--TFAYIIPL----CIMLYCNTKIYLHV---
------------------------------------H-CVSKQT----------------
-----------------------------MSWKKFA------------------------
-----------------------------------T------------------------
--LNR------------TRRKYK-----------------------IEQRVA--------
---------------------KSIFLII------------------ITFVVSWTPYAIVV
FISSFL------SP--------------------------------------T-------
-------------------------LISP-------LGATLPAIFAKSSIYFNPLVYILT
NSQ-------FHLTFIGQKKKTL-------------
>Brasp_A0A0A7DN75
---------------------------SPI-EC---YKLNIVSLFCTILFV--CSFSFNS
ILLWVFYK--S--KE-LR-S-PLNI---IMIALTILNLIGTITE------LP-----TYF
----------------------TR-WI-FGKLI--CTVTGFVMYFIGCSSIYLLTAISFE
RWYVIV----EP--FK-----------------Q--------------------------
---RY-FTIK---VTLVIITGCCLFSSIWCIAP-LLG-WSHYSLE-LSL-----------
VTCSVEW--EE--KSF--NV-LSYNLVIF--GFVYLIPL----TILIYTNIKLIVII---
------------------------------------K-SLNRFL----------------
------------------------------------------------------------
------------------------------------KSSKQ-------------------
--TYL------------AKKRIM-----------------------KERKLT--------
---------------------ISILFII------------------IGFMISWTPYAIVC
LISSFF------SDY-------------------------------------I-------
-------------------------RITP-------LMSLIPSIFAKTSLVWPSILYLFS
NNQ-------ARLVI---------------------
>Hasad_peropsin
---------------------------YVF-PL---STHTIVGTYLIIIGI--LGTLGNG
LVLVTFLR--F--RV-LV-T-PTTL---LLVNLAVSDLGLILFG------FPFSASSSLS
----------------------AK-WI-FGEGG--CQWYAFMGFLFGSAHIGTLALLALD
RYLIAC----RI--SL-----------------R--------------------------
---GK-LTFK---RYTQMITVVWTYAFFWALMP-LLG-WGRYGLE-PSV-----------
TTCTIDW--QH--NDS--SY-KSFLIVYF--VLGFMVPF----AIIAVSYIAIARRV---
------------------------------------G-KKSKE-----------------
------------------------------------------------------------
------------------------------------------------------------
--RPV------------VRDLWT-----------------------NERSVT--------
---------------------LMAFILI------------------VTFFVAWSPYAVLC
LWTIFA------EP--------------------------------------N-------
-------------------------TVPP-------FLTLIPPLFAKSSTVVNPLIYFLS
NPK-------LRTAILSTLS----------------
>Limpo_peropsin1
------------------------LVDSTF-PT---STHKAVGIYLVIVGI--LGTFGNG
IIITMFIR--F--RT-LL-T-PTNL---LLITLAVSDLGIILFG------FPFSASSSFA
----------------------NR-WL-FNEGG--CQWYAFMGFLFGSAHIGVLALLGLD
RYLITC----RI--DF-----------------R--------------------------
---RK-LTYK---RYCQMICAVWVYAIFWSVMP-LIG-WGRYGPE-PSI-----------
TTCTIDW--RH--NDG--SY-KSFIIVYF--VLGFLVPF----LLIAICYFNIARQL---
------------------------------------S-VKPVAP----------------
------------------------------------------------------------
------------------------------------------------------------
SLRSA------------ICDQWA-----------------------NERNVT--------
---------------------MMCLVIV------------------ITFVVSWSPYAIVC
LWTVFK------PP--------------------------------------S-------
-------------------------TVPS-------VLTLIPPLFAKASTVFNPIIYYLT
NPR-------LRMGIIATIT----------------
>Limpo_peropsin_like
-----------------------------F-PP---STHIVVGIYLTIVGI--LGTIGNG
AIITMFIR--F--RA-LT-T-PTSL---LLINLAASDLGICLFG------YPFSASSSFA
----------------------KR-WL-FEYIG--CQLYAFTSFLFGSAHIGTLALLGLD
RYMMTC----KI--D---------------------------------------------
------LSKR---RYIQIICCVWAYAIFWAMMP-FLG-WGRYGPE-LSI-----------
ATCIIDW--RH--NDS--KY-KSFIIAYF--VLGFLVPF----LMIAICYYKAACQL---
------------------------------------N-LKPFPL----------------
------------------------------------------------------------
------------------------------------------------------------
HLHST------------TCDQWA-----------------------NERNVT--------
---------------------LTCIVVV------------------IAFLVAWTPYATLC
LWTVFR------PP--------------------------------------F-------
-------------------------TVPP-------YFTLMPPLFAKASAVFNPIIYYVA
NPR-------LRMGIRALLK----------------
>Galga_peropsin
---------------------------SVF-TQ---TEHNIVAAYLITAGV--ISIFSNI
VVLGIFVK--Y--KE-FR-T-ATNA---IIINLAFTDIGVSGIG------YPMSAASDLH
----------------------GS-WK-FGYTG--CQIYAALNIFFGMASIGLLTVVAVD
RYLTIC----RP--DI-----------------G--------------------------
---RR-MTTR---NYAALILAAWINAVFWASMP-TVG-WAGYASD-PTG-----------
ATCTANW--RK--NDV--PF-VSYTMSVI--AVNFVVPL----TVMFYCYYNVSRTM---
------------------------------------K-QYTSSN----------------
------------------------------------------------------------
------------------------------------------------------------
-CLES------------INMDWS-----------------------DQVDVT--------
---------------------KMSVVMI------------------VMFLVAWSPYSIVC
LWSSFG------DP--------------------------------------K-------
-------------------------KISP-------AMAIIAPLFAKSSTFYNPCIYVIA
NKK-------FRRAILAMVR----------------
>Dugja_ropsin
---------------------------DMV-PE---VYHYLVGVFISIVGI--SGVLGNL
LVLYIFAS--A--KS-LR-T-PPNM---FIMSLAIGDLTFSAVN---G--FPLLTISSFN
----------------------HR-WA-WGKLT--CEIYGFIGGLFGFISINTMALISLD
RYFVIA----QP--FQ-----------------T--------------------------
--MKS-LTIK---RAIIMLVFVWLYSLIWSTPP-FFG-YGNYVPE-GFQ-----------
TSCTFDY--LT--QSK--GN-VIFNIGMY--IGNFVIPV----GIIIFCYYQIVKAV---
------------------------------------R-VHELEM----------------
-----------------------------LKMAQKM------------------------
-----------------------------------NASHP--------------------
--TSM------------KTGAKK-----------------------ADVQAA--------
---------------------KISIIIV------------------FLYLLSWTPYAIIA
LMALTG------RR--------------------------------------D-------
-------------------------HLNP-------YTAELPVLFAKTSAMYNPFIYAIN
HPK-------FRESNWKR------------------
>Macli_ropsin
---------------------------PPV-PE---LHHYLVGIYISVVGI--IGDVGNL
LVLFIFVT--T--KA-LR-T-PPNI---FLVNLAISDLSFSVIM---G--FPLLTISSFN
----------------------GR-WA-WGRLA--CELYGFFGGVLGFVSIHTLALISMD
RYFVIA----QP--FE-----------------A--------------------------
--LKR-LTYT---RAIVMVFFAWSLALLWAIPP-FFG-YGYFVPE-GFQ-----------
TSCTFDY--LS--QDK--GN-LIFNGLMY--SCGFVLPL----SIIFFCYYKIVRAV---
------------------------------------R-SHELEL----------------
-----------------------------IKMATKM------------------------
-----------------------------------GGHSMK-------------------
------------------SADQK-----------------------SDLKTA--------
---------------------KIALITI------------------SLYLLSWTPYATVA
FLSLIG------KR--------------------------------------D-------
-------------------------HLNQ-------YTSELPVLAAKTSAIYNPIIYSLS
HPK-------FRAVLEKKFPWLLC------------
>Lolfo_rhodopsin
---------------------------DQV-PA---AVYYSLGIFIAICGI--IGCVGNG
VVIYLFTK--T--KS-LQ-T-PANM---FIINLAFSDFTFSLVN---G--FPLMTISCFM
----------------------KY-WV-FGNAA--CKVYGLIGGIFGLMSIMTMTMISID
RYNVIG----RP--MS-----------------A--------------------------
--SKK-MSHR---KAFIMIIFVWIWSTIWAIGP-IFG-WGAYTLE-GVL-----------
CNCSFDY--IT--RDT--TT-RSNILCMY--IFAFMCPI----VVIFFCYFNIVMSV---
------------------------------------S-NHEKEM----------------
-----------------------------AAMAKRL------------------------
-----------------------------------NAKELR-------------------
--KAQ--------------AGAN-----------------------AEMKLA--------
---------------------KISIVIV------------------TQFLLSWSPYAVVA
LLAQFG------PI--------------------------------------E-------
-------------------------WVTP-------YAAQLPVMFAKASAIHNPMIYSVS
HPK-------FRERIASNFPWILT------------
>Idipa_ropsin1
---------------------------DQV-PD---AVYYCLGIFIGICGI--IGCGGNG
IVIYLFTK--T--KS-LQ-T-PANM---FIINLAFSDFTFSLVN---G--FPLMTISCFL
----------------------KK-WI-FGMAA--CKVYGFIGGIFGFMSIMTMSMISID
RYNVIG----RP--MA-----------------A--------------------------
--SKK-MNHR---RAFLMIIFVWLWSTMWAIGP-IFG-WGAYALE-GVL-----------
CNCSFDY--IS--RDP--ST-RSNIICMY--ILGFMLPI----IIIFFCYFNIVMSV---
------------------------------------S-NHEKEM----------------
-----------------------------AAMAKRL------------------------
-----------------------------------NAKELR-------------------
--KAK--------------AGAN-----------------------AEMKLA--------
---------------------KISIVIV------------------TQFMLSWSPYAVVA
LLAQFG------PP--------------------------------------E-------
-------------------------WVTP-------YAAQLPVMFAKASAIHNPMIYSVS
HPK-------FREAIAAQFPWILT------------
>Cragi__10013541
---------------------------PLV-SD---NWHYAIGVFISIVGI--IGIFGNA
TVIYIFST--T--KN-LK-T-PSNM---FIVNLALSDMIFSLVM---G--FPLLTISAFN
----------------------KK-WI-WGNTA--CELYGLVGGIFGLMSITTLSAISVD
RYYAIA----HP--LR-----------------A--------------------------
--ARN-MTRK---KAFMMICIVWVWSLCASLPP-LFG-WGRYVAE-GFQ-----------
TSCTFDY--LT--TTP--NN-RTYIFFLY--LFGFAAPL----LVIALSYILIIRAL---
------------------------------------K-KHERKM----------------
-----------------------------QQMAAKM------------------------
-----------------------------------KVDDIK-------------------
--ANQ--------------EKTK-----------------------AEVKVA--------
---------------------KVAIIIV------------------FFYMLSWSPYATVA
LIGQFG------PA--------------------------------------E-------
-------------------------WVTP-------FLSELPVMLAKASAMHNPIVYALS
HPK-------FREALYKRAPWIFC------------
>Pladu_r-opsin
-------------------------IENTI-PD---SWHYAVAAWMTFFGI--LGVSGNL
LVVWTFLK--T--KS-LR-T-APNM---LLVNLAIGDMAFSAIN---G--FPLLTISSIN
----------------------KR-WV-WGKLW--RELYAFVGGIFGLMSINTLAWIAID
RFYVIT----NP--LG-----------------A--------------------------
--AQT-MTKK---RAFIILTIIWANASLWALAP-FFG-WGAYIPE-GFQ-----------
TSCTYDY--LT--QDM--NN-YTYVLGMY--LFGFIFPV----AIIFFCYLGIVRAI---
------------------------------------F-AHHAEM----------------
-----------------------------MATAKRM------------------------
-----------------------------------GANTGK-------------------
-----------------ADADKK-----------------------SEIQIA--------
---------------------KVAAMTI------------------GTFMLSWTPYAVVG
VFGMIK------PH--------------------------------------S-------
-----------------------EMFIHP-------LLAEIPVMMAKASARYNPIIYALS
HPK-------FRAEIDKHFPWLLC------------
>Pladu_r-opsin3
---------------------------EEL-PD---IIHWVIGVYIAIVGM--IGVIGNF
LVIFFFST--T--RS-LR-T-PSNL---FVINLAISDLGFSAVN---G--FPLMTISSFM
----------------------RK-WY-FGNIA--CTLYGFLGGIFGFNSIGSLMFISLD
RYYVIA----KP--LE-----------------A--------------------------
--MRK-ATKK---RAFLQIIVIWIWALIWSGPP-LIG-FGSYIPE-GLQ-----------
TSCSFDY--LT--RSP--TN-IAFNMGLF--GMGFCFPL----LIIIACYVQIIAAV---
------------------------------------S-RQAREM----------------
-----------------------------QKTAEKM------------------------
-----------------------------------GAK----------------------
--TAS------------DDRKKQ-----------------------QEIQLA--------
---------------------KVAAGTI------------------SLFCISWIPYALVA
QFGIWG------LR--------------------------------------Q-------
-------------------------FVNP-------ITCVVPVLFAKASAMWNPILYALS
HPR-------FRAVLDDKMPWLLC------------
>Eupka_onychopsin
---------------------------PPQ-TD---LMHFIFGLSICVLGI--FSVIGNF
SVMWVFSG--I--KA-LR-T-PSNL---FIINLAFSDFMMMATN------FPIYVYNSYK
----------------------TQ-WA-FGSLV--CEIYGFCGAFFGTLSIVTMAVISVD
RYYVIV----KP--FV-----------------V--------------------------
--MRK-MNHT---RASGIIAGVWIYVLAWCIPP-FLG-WNAYVVE-GFL-----------
TTCSFDY--LS--QDI--FN-RAFVFGLF--IGAYAFPL----SVIVYCYFYIVKEV---
------------------------------------A-KHEAEF----------------
-----------------------------KKKAKEM------------------------
-----------------------------------NVASLR-------------------
--GNE------------EFMKKR-----------------------REIKTA--------
---------------------KIALSII------------------FLWIFAWTPYAAVA
LMGVFT------DQ--------------------------------------S-------
-------------------------KITP-------LLSQLPAVFAKTASVYNPLVYAIS
HPK-------FRAGLRKKLPWLT-------------
>Eupka_arthropsin
---------------------------PPV-SK---EAHAIVGYIMIFIGV--IGSLGNA
LVIWIFGS--S--RL-LR-T-PANL---FIINLAFSDFLMSTTN------FPLVVISSFK
----------------------GI-WY-FGKIG--CDIYGFMGGVFGLMSIVTLAAIAMD
RNRVIS----RP--FD-----------------V--------------------------
--LQK-MTTS---RTAKIICFIWIYCLILASPP-LFG-WSQYVPE-GFL-----------
TSCSFEY--LD--RNL--LT-RSFILYLF--ILGFALPC----LVILFCYIFIIKSI---
------------------------------------Y-NHEKMM----------------
-----------------------------AKTLANS------------------------
--------------------------------------PLKF---------------PQD
RIKKR------------SNKKLN-----------------------NDIQAA--------
---------------------KIAFVII------------------ILFCLSWIPYAIIT
LIGQFG------NK--------------------------------------T-------
-------------------------LITP-------WVSTLPAVFAKASTMYNPLVYAIS
NPY-------FRKALIKQLPCPFLQNKYFG------
>Plepa_kumopsin1
---------------------------PPM-ES---TMHYLLGITIILIGI--ISVSGNS
IVIYLMLS--V--KS-LR-T-PANF---LVTSLAVSDGGMLAFM------APTMPINCFA
----------------------QT-WV-LGPFM--CELYGMVGSLFGSASIWNMVMITLD
RYNVIV----RG--MS-----------------G--------------------------
---KP-LTKV---GALLRIIFVWVWSLGWTIAP-MYG-WSSYAPE-GSM-----------
TGCTVDY--LH--TDI--ST-MSYLIVYA--IFVYFVPL----FIIIYCYTYIVMQV---
------------------------------------A-AHEKSL----------------
-----------------------------REQAKKM------------------------
-----------------------------------NIKSLR-------------------
--SNE------------DNKKAS-----------------------AEFRLA--------
---------------------KVALMTI------------------CLWFMAWTPYLILS
LLGIFS------DR--------------------------------------E-------
-------------------------WLTP-------LTSIWGAVFAKAASAYNPIVYGIS
HPK-------YRAALHEKFPCLN-------------
>Apime_long2
---------------------------PPL-DP---LWHKILGLVMIILGI--MGWCGNG
VVVYVFIM--T--PS-LR-T-PSNL---LVVNLAFSDFIMMGFM------CPPMVICCFY
----------------------ET-WV-LGSLM--CDIYAMVGSLCGCASIWTMTAIALD
RYNVIV----KG--MS-----------------G--------------------------
---TP-LTIK---RAMLQILGIWLFGLIWTILP-LVG-WNRYVPE-GNM-----------
TACGTDY--LS--QDW--TF-KSYILVYS--FFVYYTPL----FTIIYSYYFIVSAV---
------------------------------------A-AHEKAM----------------
-----------------------------KEQAKKM------------------------
-----------------------------------NVTSLR-------------------
--SG-------------DNQNTS-----------------------AEAKLA--------
---------------------KVALTTI------------------SLWFMAWTPYLVIN
YIGIF-------NR--------------------------------------S-------
-------------------------LITP-------LFTIWGSLFAKANAIYNPIVYGIS
HPK-------YRAALKEKLPFLV-------------
>Apime_long
---------------------------PPL-NP---MWHGILGFVIGMLGF--VSVMGNG
MVVYIFLS--T--KS-LR-T-PSNL---FVINLAISDFLMMFCM------SPPMVINCYY
----------------------ET-WV-LGPLF--CQIYAMLGSLFGCGSIWTMTMIAFD
RYNVIV----KG--LS-----------------G--------------------------
---KP-LSIN---GALIRIIAIWLFSLGWTIAP-MFG-WNRYVPE-GNM-----------
TACGTDY--FN--RGL--LS-ASYLVCYG--IWVYFVPL----FLIIYSYWFIIQAV---
------------------------------------A-AHEKNM----------------
-----------------------------REQAKKM------------------------
-----------------------------------NVASLR-------------------
--SS-------------ENQNTS-----------------------AECKLA--------
---------------------KVALMTI------------------SLWFMAWTPYLVIN
FSGIF-------NL--------------------------------------V-------
-------------------------KISP-------LFTIWGSLFAKANAVYNPIVYGIS
HPK-------YRAALFAKFPSLA-------------
>Danpl_long
---------------------------PPM-NP---MWHGLLGFVMGVLGF--ISITGNG
MVVYIFTT--T--KT-LK-T-PSNI---LVVNLAFSDFCMMAIM------APPMLINCYN
----------------------ET-WV-FGPLA--CQLYACAGSLFGCGSIWTMTMIAFD
RYNVIV----KG--LA-----------------A--------------------------
---KP-MTIN---GALLRVLGIWAFSLAWTVAP-MFG-WGRYVPE-GNM-----------
TACGTDY--FD--KSF--AN-RSYIVIYS--VFCYFAPL----FLIIYSYFFIIQAV---
------------------------------------A-AHEKAM----------------
-----------------------------REQAKKM------------------------
-----------------------------------NVASLR-------------------
--SS-------------DQANTS-----------------------AECKLA--------
---------------------KVALMTI------------------SLWFMAWTPYLVIN
FCGIF-------DG--------------------------------------A-------
-------------------------PISP-------LATIWGSVFAKANAVYNPIVYGIS
HPK-------YRAALYARFPALS-------------
>Trica_rhod1_6
---------------------------PPM-NP---LWHGILGFVIGVLGF--VSIVGNG
MVIYIFSS--T--KA-LR-T-PSNL---LVVNLAFSDFLMMLCM------SPAMVINCYN
----------------------ET-WV-LGPLV--CELYGMSGSLFGCASIWTMTFIALD
RYNVIV----KG--LS-----------------A--------------------------
---QP-LTKK---GAMLRILIIWVFSTLWTIAP-FFG-WNRYVPE-GNM-----------
TACGTDY--LT--KDW--VS-RSYILVYA--VWVYFVPL----FTIIYSYWFIVQAV---
------------------------------------A-AHEKSM----------------
-----------------------------REQAKKM------------------------
-----------------------------------NVASLR-------------------
--SS-------------EAAQTS-----------------------AECKLA--------
---------------------KIALMTI------------------TLWFFAWTPYLVTN
FTGIF-------EG--------------------------------------A-------
-------------------------KISP-------LATIWCSLFAKANAVYNPIVYGIS
HPK-------YRQALQKKFPSLV-------------
>Dappu_EFX63131
---------------------------PPV-NP---MWHYLLGTIYIFLGV--VSLIGNG
VVIRLFTK--T--KG-LR-S-TANM---FVVNLAFSDFCMMISQ------FPMFVHNSFN
----------------------GGIWL-FGPAA--CELYACLGGVFGATSICTMAVIAYD
RYNVIV----KG--MA-----------------G--------------------------
---TK-MTSK---RAATLIACCWIYATGWSITP-YFG-FGRYIPE-GIL-----------
DSCSFDY--LT--RDE--QT-KAFVLCLF--IFLYCIPL----VFITYCYYFIVKTI---
------------------------------------F-DHEKTL----------------
-----------------------------RDQAKKM------------------------
-----------------------------------NVTSLR-------------------
--SNA------------DSNAAS-----------------------AEIKIA--------
---------------------KVALCNI------------------ALWAAMWTPYAAIV
LKGILG------DQ--------------------------------------S-------
-------------------------TITP-------LVTILPSLITKSASICNPVVYAIS
HPK-------FRLALQEKYPWF--------------
>Dappu_EFX72327
---------------------------KAV-HP---AWYYFLGLMYLVIGT--CAVAGNA
VVLKIFSR--F--PA-LR-T-PANL---LVMNLAVSDFLLMLAL------FPECVYNFFL
G---------------------GP-WR-FGEMG--CQIHAFLGACFGYNQIFTLTMISYD
RYNVIV----KG--FS-----------------G--------------------------
---TP-LTFN---RAVSIITVSWIWALGWSICP-LVG-WGAYAMD-GIM-----------
GTCSYDY--VS--QNM--NN-KSHILAAT--FANFILPI----IVIAGCYYFIVQAV---
------------------------------------F-KHEEEL----------------
-----------------------------RAQAKKM------------------------
-----------------------------------NVASLR-------------------
--SNT------------DQQQVS-----------------------AEIRIA--------
---------------------KVSIMNV------------------SMWLTAWTPFAVIC
IMGTWG------DV--------------------------------------S-------
-------------------------KITP-------LVSAIPVILAKTSCAYNPLIYAIS
HPK-------YRECLKQMYPWM--------------
>Brabe_melanopsin
DSG---------------------GVVWDI-PP---LAHYIVGTAVFCIGC--CGMFGNA
VVVYSFIK--S--KG-LR-T-PANF---FIINLALSDFLMNLTN------MPIFAVNSAF
----------------------QR-WL-LSDFA--CELYGFAGGLFGCLSINTLMAISMD
RYLVIT----KP--FL-----------------V--------------------------
--MRI-VTKQ---RVMFAILLLWIWSLVWALPP-LFG-WSAYVSE-GFG-----------
TSCTFDY--MT--PKL--SY-HIFTYIIF--FTMYFIPG----GVMIYCYYNIFATV---
------------------------------------K-SGDKQF----------------
-----------------------------GKAVKEM------------------------
-----------------------------------AHEDVK-------------------
-NKAQ------------QERQRK-----------------------NEIKTA--------
---------------------KIAFIVI------------------SLFMSAWTPYAVVS
ALGTLG------YQ--------------------------------------D-------
-------------------------LVTP-------YLQSIPAMFAKSSAVYSPIVYAIT
YPK-------FREAVKKHIPCLSG------------
>Danre_MELAN
---------------------------VDV-PD---HAHYTIGAVILTVGI--TGMLGNF
LVIYAFSR--S--RT-LR-T-PANL---FIINLAITDFLMCATQ------APIFFTTSMH
----------------------KR-WI-FGEKG--CELYAFCGALFGICSMITLMVIAVD
RYFVIT----RP--LA-----------------S--------------------------
--IGV-LSQK---RALLILLVAWVYSLGWSLPP-FFG-WSAYVPE-GLL-----------
TSCTWDY--MT--FTP--SV-RAYTMLLF--IFVFFIPL----IVIIYCYFFIFRSI---
------------------------------------R-TTNEAV----------------
-----------------------------GKINGDN------------------------
-----------------------------------KRDSMK-------------------
-----------------RFQRLK-----------------------NEWKMA--------
---------------------KIALIVI------------------LMYVISWSPYSTVA
LTAFAG------YS--------------------------------------D-------
-------------------------FLTP-------YMNSVPAVIAKASAIHNPIIYAIT
HPK-------YRLAIAKYIPCLR-------------
>Galga_melanopsin
---------------------------VDV-PD---HAHYTIGTVILIVGI--TGTLGNF
LVIYAFCR--S--RT-LQ-K-PANI---FIINLAVSDFLMSITQ------SPVFFTNSLH
----------------------KR-WI-FGEKG--CELYAFCGALFGITSMITLMVIALD
RYFVIT----KP--LA-----------------S--------------------------
--VRV-MSKK---KALIILVGVWLYSLAWSLPP-FFG-WSAYVPE-GLL-----------
TSCSWDY--MT--FTP--SV-RAYTMLLF--CFVFFIPL----IAIIYSYVFIFEAI---
------------------------------------K-KANKSV----------------
-----------------------------QTFGCKH------------------------
----------------------------------GNRELQK-------------------
-----------------QYHRMK-----------------------NEWKLA--------
---------------------KIALIVI------------------LLYVISWSPYSVVA
LVAFAG------YS--------------------------------------H-------
-------------------------VLTP-------FMNSVPAVIAKASAIHNPIIYAIT
HPK-------YRTAIATYVPCLG-------------
>Homsa_MELAN
---------------------------VDV-PD---HAHYTLGTVILLVGL--TGMLGNL
TVIYTFCR--S--RS-LR-T-PANM---FIINLAVSDFLMSFTQ------APVFFTSSLY
----------------------KQ-WL-FGETG--CEFYAFCGALFGISSMITLTAIALD
RYLVIT----RP--LA-----------------T--------------------------
--FGV-ASKR---RAAFVLLGVWLYALAWSLPP-FFG-WSAYVPE-GLL-----------
TSCSWDY--MS--FTP--AV-RAYTMLLC--CFVFFLPL----LIIIYCYIFIFRAI---
------------------------------------R-ETGRAL----------------
-----------------------------QTFGACK------------------------
----------------------------------GNGESLW-------------------
-----------------QRQRLQ-----------------------SECKMA--------
---------------------KIMLLVI------------------LLFVLSWAPYSAVA
LVAFAG------YA--------------------------------------H-------
-------------------------VLTP-------YMSSVPAVIAKASAIHNPIIYAIT
HPK-------YRVAIAQHLPCLG-------------
>Apime_UV
---------------------------PAP-GK---HFHIGLAIIYSMLLI--MSLVGNC
CVIWIFST--S--KS-LR-T-PSNM---FIVSLAIFDIIMAFE-------MPMLVISSFM
----------------------ER-MI-GWEIG--CDVYSVFGSISGMGQAMTNAAIAFD
RYRTIS----CP--ID--------------------------------------------
---GR-LNSK---QAAVIIAFTWFWVTPFTVLP-LLKVWGRYTTE-GFL-----------
TTCSFDF--LT--DDE--DT-KVFVTCIF--IWAYVIPL----IFIILFYSRLLSSI---
------------------------------------R-NHEKML----------------
-----------------------------REQAKKM------------------------
-----------------------------------NVKSLV-------------------
--SNQ-------------DKERS-----------------------AEVRIA--------
---------------------KVAFTIF------------------FLFLLAWTPYATVA
LIGVYG------NR--------------------------------------E-------
-------------------------LLTP-------VSTMLPAVFAKTVSCIDPWIYAIN
HPR-------YRQELQKRCKWM--------------
>Danpl_blue-opsin
---------------------------PAV-SK---YWHFGLAFIYTLLML--ASMTGNG
IVIWIFST--S--KS-LR-S-PSNM---FVINLAIFDFMMMLE-------MPLLVLNSFH
----------------------QR-LL-GYQLG--CDIYAVLGSLSGIGGAITNAVIAFD
RYKTIS----SP--LD--------------------------------------------
---GR-LNHT---QAALLILFTWVWATPFSFLP-AFRVWGKYVPE-GFL-----------
TTCSFDF--LT--EDE--DT-RVFVMCIF--VWSYVIPM----CCICYFYSKLFSAV---
------------------------------------R-LHERML----------------
-----------------------------KEQAKKM------------------------
-----------------------------------NVKSLA-------------------
--ANK------------DDSGKS-----------------------VEIRIA--------
---------------------KVAFTIF------------------FLFVCAWTPYAFVA
MTGAFG------DR--------------------------------------S-------
-------------------------ILTP-------VATMIPAVCAKVVSCLDPWVYAIN
HPR-------YRAELQKRVPWM--------------
>Dappu_blue
---------------------------EAP-NP---FLLYMIGFLYTIFMF--CCVAGNG
VVIWIFTN--C--KS-LR-T-PSNM---LVVNLAILDMLMMLK-------SPVMIINSYN
----------------------EG-PI-WGKLG--CDVFGLMGSYNGIGSAVNNAAIAYD
RHRTIS----RP--LD--------------------------------------------
---GK-LSRK---QVTLMIVAIWAWATPFSVMP-FLGIWGRYVPE-GFL-----------
TTCTFDY--MT--EDA--ST-RFFVGSIF--VYSYVIPL----AMLIFYYSKIVRSV---
------------------------------------G-DHEKTL----------------
-----------------------------RDQAKKM------------------------
-----------------------------------NVTSLR-------------------
--SNR------------DQNEKS-----------------------AEVRIA--------
---------------------KVAIALA------------------TLFVFAWTPYAFVA
LTAAFG------NR--------------------------------------S-------
-------------------------VLTP-------LLSTVPACCCKLVSCINPWIYAIN
HPR-------YRMELQKKMPWF--------------
>Danpl_UV
---------------------------PSP-PA---SAHTALALLYCFFTA--AALIGNG
MVIFIFLT--T--KS-LR-T-SSNL---LILNLAISDFIMMAK-------APIFIYNSAL
----------------------RG-FA-AGPVG--CQIFSVMGAYSGIGASMTNACIAYD
RHSTIT----RP--LD--------------------------------------------
---GR-LSQG---KALLMIAFVWIYATPWSLLP-LFKVWGRFVPE-GYL-----------
TSCTFDY--LS--NTF--DT-KLFVACIF--TCSYVFPM----TMIIYFYSGIVKQV---
------------------------------------F-AHEAAL----------------
-----------------------------REQAKKM------------------------
-----------------------------------NVESLR-------------------
--SNQ------------NASAES-----------------------AEIRIA--------
---------------------KAALTVC------------------FLFVASWTPYGVMA
LIGAFG------DQ--------------------------------------R-------
-------------------------LLTP-------GVTMIPAVACKTVACIDPWVYAIS
HPK-------YRQELQRRMPWL--------------
>Trica_UV-like
---------------------------PEP-EA---SMHFLLALIYIGFFI--MATIGNG
LVIWIFST--S--KS-LR-T-ASNM---FVVNLAICDFAMMIK-------TPIFIYNSFY
----------------------RG-FA-LGHLG--CQIFAFIGSLSGIGAGMTNACIAYD
RYTTIT----RP--FD--------------------------------------------
---GK-ITRT---KALVMIIFVWGYTIPWAVMP-LLEIWGRFAPE-GFL-----------
TACSFDY--LT--DTF--DN-HMFVTSIF--ICSYVIPM----SMIIYFYSQIVSKV---
------------------------------------F-SHEKAL----------------
-----------------------------REQAKKM------------------------
-----------------------------------NVESLR-------------------
--SNQS-----------QQASQS-----------------------AELRIA--------
---------------------KAAIAIC------------------SLFVASWTPYAVLA
LIGAFG------DQ--------------------------------------S-------
-------------------------LLTP-------GVTMVPACACKFVACLDPYVYAIS
HPK-------YRLELQKRLPWL--------------
>Dappu_UV
---------------------------EEP-NP---MLHHLLGVLYIFFMI--ASCLGNG
IVIYIFST--T--KE-LK-T-PSNI---LILNLAICDFIMMIK-------TPIFIVNSFN
----------------------EG-PV-FGRLG--CSIFGLLGAYVGPCSAVTNAAIAYD
RYRCIS----DP--MG--------------------------------------------
---KR-WSKS---QASLIVLGCWVYASPVSLLP-FTEIVNRFVPE-GYL-----------
TSCTFDY--MT--DNL--ET-KMFVFILW--IWCWIMPL----GVIIFSYGKITTQV---
------------------------------------M-THEARL----------------
-----------------------------KEQAKKM------------------------
-----------------------------------NVESLR-------------------
--SGA-------------NKDAR-----------------------NEIRVA--------
---------------------KVGISLT------------------TLFLLSWTPYFAIA
FIGCYG------NR--------------------------------------S-------
-------------------------LLTP-------GLSMIPACTCKMAACVDPFVYAIN
HPK-------YRLELMKRFPWL--------------
>Limpo_UV
---------------------------EAP-NP---FMHYLLGILYTGLMI--VACIGNG
IVIYVFSM--S--KT-LR-T-PANL---FVVALAVTDFLMMLK-------TPVFIYNSFH
----------------------AG-PV-YGNIG--CIIYGTVGAYSGLMSAFCNAVISYD
RYRVIA----CP--FS-----------------S--------------------------
---SK-LTNK---KAVAMLLGIVLYVSPFALLP-AFEIWNRYVPE-GYL-----------
TSCTADY--FQ--HDL--NG-RSFIFCIW--FFAWFIPV----IIIFCCYFRIYAAV---
------------------------------------R-DHENQL----------------
-----------------------------REQAKKM------------------------
-----------------------------------NVENLR-------------------
--TNQ------------NQKDTR-----------------------GEIRIA--------
---------------------KVAFGII------------------MLFLFSWVPYILVA
FIGAFST----KER--------------------------------------Q-------
-------------------------LITP-------LMSMVPALTLKASACFDPFIYAIN
HPK-------YRLELQKKIPWL--------------
>Limpo_rhod-like1
---------------------------SAI-ST---SAHYFVGTLLILVGI--AGIGGNG
LVVLVFTR--Y--RR-LR-T-PANR---LIVNLAVSDLMMSFL-------HFMASYSSFR
----------------------KS-WQ-FGKIG--CEFYGSLCGLFGLVSIVTLSAIALE
RCLVIAI---KP--WY-----------------C--------------------------
--GYP-ITKR---KLGRVVAFIWLYCFVCVTPP-FLG-WGSYVPE-GFL-----------
TSCSFDY--LT--RTP--TN-RSYFFFLF--ILGFILPL----SVIATSYCVIWKTV---
------------------------------------V-QHEREM----------------
-----------------------------SQASISS------------------------
------------------------------------------------------------
-ISPR------------FMTRKR-----------------------SDFKSA--------
---------------------IMILCVI------------------GLFLLSWSPYAAIA
TIGQFC------NS--------------------------------------S-------
-------------------------YITP-------WVSAMPALFAKMSTMYNPIIYGIS
HRR-------FCSCIRLLFMKTQIPPPKKKIYMRF-
>Cragi__10008282
------------------------------------------------------------
-------------RS-LR-I-SSNL---LVLNLAITDTFLALGN------LPWLAISSFR
----------------------GV-WI-FGYIG--CQVYGFVGAMSGFISINTLAMIAIE
RFFVIVIR--EP--YR-----------------H--------------------------
---IR-TSNK---TVLISIMFIWIYSFVWAICP-LIG-WGSIILE-GSM-----------
TSCTFDF--FS--RDV--NT-KSYVASIL--VFCFTVQL----FLIICSYVRIYLKV---
------------------------------------L-QHEKEI----------------
-----------------------------VNCYSDG------------------------
----------------------------------NNTLQIQ-------------------
--NRK------------VRKFRS-----------------------VHVKTA--------
---------------------KISLVII------------------SIFCLSWTPYAVVA
IIGNFG------DA--------------------------------------S-------
-------------------------VITP-------LASTIPGVFAKLSTVLNPMIYALL
HPK-------FRNKLPFRKKKVLKAK----------
>Pladu_r-opsin4
---------------------------SAQ-PY---STHLAIGITMSIMGF--VAITTNT
FVMFVFLR--F--RS-LR-T-PGNL---LVVNLAFSDSMLALLG------FPLYAASSFI
----------------------GH-WS-FGKIG--CNFYGFSGASFGLMSINTMAAIAVD
RYLVIV----RP--YM-----------------S--------------------------
--IRR-ISYS---QAYIMLGIVWVNAIGWSVPP-LVG-WSRYILE-GLG-----------
TTCTFDY--LS--RDP--VT-RTYLVSLY--VGGFVIPV----LLIVYCYTYIFLRV---
------------------------------------R-QHEKAF----------------
-----------------------------ARTSKRM------------------------
-----------------------------------KTRYIR-------------------
--GAK-------------EATRR-----------------------ADVKTA--------
---------------------RTGFLAV------------------IVFCIAWSPYAVMA
LVGQFG------DQ--------------------------------------D-------
-------------------------LLTP-------IVSAIPGILAKSSTIYNPMIFAVS
HPR-------FRRKLRYLYFATIGKGANT-------
>Dappu_EFX70796
---------------------------EPA-PL---VNHLLLVCIFVFILL--TGCLCNI
IVIYIFAS--S--RH-LR-T-PANI---IIMNLAISDFFM-LIK------MPIFLYNSLL
----------------------QG-PA-LGIKG--CQIYGFMSGLTGTTSIMSLATVAVD
RYLVIS----QP--LN-----------------V--------------------------
--NRK-STRT---RAYLTTCFIWLYSAIFASLP-LFG-IGKYVPE-GYL-----------
TSCSFDY--LS--NNV--KT-RSFILAFF--LAAWLFPF----CIITTCYTAIVWYV---
------------------------------------R-KARIEL----------------
-----------------------------NHQQAAI------------------------
------------------------------------------------------------
TNCKR------------GWRQCN-----------------------IEVVIA--------
---------------------KIVVVLV------------------AMWMISWTPYAFVA
LLGISG------TQ--------------------------------------T-------
-------------------------RLTP-------GMTMFPALFAKFSACVNPIIYTLT
HPK-------IKKEILRRWYCFMSSGTSNGNDVTLN
>Limpo_UV-like
---------------------------PPP-SI---EAHQVLGAVYTLIMV--PGVLGNV
LLIWIVCS--T--KA-LR-T-PSHI---LVVNLAISDFLM-MTE------IPLFIYNSFC
----------------------QK-AA-FGVWG--CQLYGFIGALTGTTAIMTIAAMAGE
RYYSIS----RP--LD-----------------P--------------------------
--SRR-MTRA---RATVIVVCIWIYSFTFSVMP-LFR-INQYVPE-GYL-----------
SSCSFDY--LT--SDL--KS-RVYVLVFF--IAAWCVPM----VIICLSYFGIIFIV---
------------------------------------R-KKQFIY----------------
-----------------------------QNQEQGI------------------------
-----------------------------------NLE----------------------
--RFN------------IQKHRK-----------------------NEIKLS--------
---------------------KIVFALI------------------SFWMISWTPYAMVA
LLGISF------NQ--------------------------------------K-------
-------------------------LLTP-------TISMVPALFCKTASVIDPFLYGLS
HPR-------FKAALKKKVSCLHITNKN--------
>Strpu_opsin4
--------------------------------------------------V--TTALPHG
LNKPTIEARWT--KS-LR-T-PPNM---LIVNLAISDFGMVITN------FPLMFASTIY
----------------------NR-WL-FGDAG--CQFYAFCGALFGIMSIANMTAIALD
RYYVIC----WS--LE-----------------A--------------------------
--VRS-VTHR---RSMIIIIIVWCYAIFWSIPP-FFG-VGSYVLE-GYG-----------
LGCTFDF--MT--KDL--NH-YLHVSFLF--ASSFVVPV----TIIIVCFTRIAITV---
------------------------------------R-AHRHEL----------------
-----------------------------NKMRTKL------------------------
-----------------------------------TEDKDK-------------------
--KHKSSIR--------RANKAK-----------------------TEFQIA--------
---------------------KVGFQVT------------------IFYVLSWMPYSIVA
VIGQYF------DS--------------------------------------D-------
-------------------------LLTP-------LGTVVPVIFAKCSAIWNPIIYCLS
HEK-------FNAALKEKLMGM--------------
>Dappu_arthropsin1
L-----------------------LERGGV-SR---RIHVALGVLLSFIVL--FGFAANS
TILYVFSR--F--KR-LR-T-PANV---FIINLTICDFFACCL-------HPLVVYSAFR
----------------------GR-WS-LGQTG--CNLYGMGVAFFGLNSIVTLSAIACE
RYIVITSSSCRP--AV-----------------A--------------------------
--KWR-ITRQ---QAQKACAGIWLHCAALVTPPWMLG-WSSYEPE-GVL-----------
VTCSWDY--TT--RTL--SN-RLYYLYLL--LLGFVLPV----SVLTFCYAAIFRFI---
------------------------------------F-HSSKEM----------------
-----------------------------TRLVMAS------------------------
--------------------------------HVKSPFSTN-------------------
-STSF------------RKRRRQ-----------------------TDVRTA--------
---------------------LIILSLA------------------MLCYTAWTPYAIVS
LIGQFGPVDEDGQP--------------------------------------K-------
-------------------------KLSP-------MATAIPAFLAKTAIVFDPLVYGFS
SPQ-------FRSSVRQILNSGGLRGGQSNN-----
>Dappu_arthropsin6
------------------------LLLKHF-PR---NAFLIMGLIVSTIGI--FGLAANG
TVLFIFSR--F--KR-LR-SPPANT---FIINLAFSDMSASIL-------HSMAAYSNFN
----------------------GR-WA-FGRLG--CKLYAMGITCFGLVSILTFSAIACE
RCLVIG----LV--DS-----------------R--------------------------
---WR-VSRL---QAKKACGFIWLHCAILVSLP-LFG-WSSYVPE-GLL-----------
TTCSWDY--KT--RTM--SN-RAYYVLLL--SAGFFLPV----LLIFVSYGRILISL---
------------------------------------V-SQARQTIC--------------
------------------------------------------------------------
------------------------------------ANSPN-------------------
--NVL------------LKLRRQ-----------------------TEIRTA--------
---------------------KIVVSLI------------------FVYLAAWTPYAIVT
LIGQFG------PE--------------------------------------D---F---
-------------------------EISP-------VATAFPAYFAKTAVVIDPLVFGFS
HRH-------FRNSLKNYMLNLCTLRNVEIG-----
>Brafl_84890
---------------------------AYF-TT---EQHLLMAVWLGFIGS--FGFVANL
LTVLVFWC--F--KS-LR-T-PFHL---YLGGIALSDLLVAALG------SPFAVASAVG
----------------------ER-WL-FGRAA--CVWYAFVNYFLSIVSIVTMATMSFS
RYWIII----RP--QS-----------------A--------------------------
---PR-LDTVY--GACVVNAFAWCYSFFWTIMP-VLG-WSRFTQV-AAM-----------
TVCSLDW--DH--HTP--LS-KSYIPVAF--LTCLFLPL----GVIIFSVFKTTMHL---
------------------------------------R-RAAEV-----------------
------------------------------------------------------------
------------------------------------------------------------
--EDE------------VPNEVR-----------------------AGRKTT--------
---------------------RITLVMA------------------GCWLVAWLPYACMA
LVIAAG----------------------------------------------G-------
-------------------------RVSP-------TVEVLATKFAKTSYIVNTIIYLVM
EKE-------FRKSLVLLLF----------------
>Strpu_opsin3.2
-------------------------FLTPL-SQ---TGYLLTALYLTLVGI--VSTIGNI
TVLCVLCR--Y--GT-FR-KRSVNI---LLMNMAVSDLGVSVAG------YPLTAISGYR
----------------------GR-WV-FADIG--CQFSGFCVYALSCSTISTHAVVAIY
RYIYIV----KP--YH-----------------R--------------------------
---PR-LSSS---TSCLAILCIWTFTLFWTITP-FFG-WSSYTYE-PFG-----------
TSCSINW--YG--KSL--GD-LTYIICCV--VFVFILPI----IIMLYCYIGVAKKI---
------------------------------------K-GIDPLR----------------
------------------------------------------------------------
------------------------------------TEERD----------------IAV
VFGRL------------RKHETK-----------------------IDTRVT--------
---------------------KICFMMM------------------ASFIVVWTPYAVGS
IWASKI----------------------------------------------G-------
-------------------------KISA-------SASVLPTMFAKSSCMINPIIFLTS
SSK-------FRADLGKLWNRPSSLEHTIR------
>Brabe_amphiop1
-------------------------SVDSV-SY---EGYLASAIYITLTGL--IAFFGNV
ITITVFLT--E--KE-FRKK-QQNG---FVLNLAIADLSVCVFA------YPSSAIAGYA
----------------------GR-WV-LGDVG--CTIYGFLCFTFALVSMVTLCVISIY
RYILIC----KP--QY-----------------A--------------------------
---HL-LTHR---RTVYVIIGTWLYALVFTVPP-LVG-VKRYTYE-PMQ-----------
ITCSLDW--NV--QHP--GE-KAYIAAVL--VIVYVLQV----LIMCFCYFNIIFKS---
------------------------------------A-NLKFAA----------------
------------------------------------------------------------
--------------------------------------LAS-------------------
--EKT------------KMAAKK-----------------------DTWKTS--------
---------------------VMCLTMV------------------VSFLIAWTPYAVSS
TWDILS------AE----------------------------------------------
-------------------------DLPI-------IATILPSLFAKSSCMMNPIIYACC
NTK-------FRQAAVKSFRKLCGM-----------
>Limpo_opn5-like
---------------------------EIM-SR---EALLGTAIYLTIVGV--VATVGNC
LVVSVFFK--R--RD-LK-KIGHSI---LLVNVALTDLGISVFG------YPFTTVSGYM
----------------------GK-WV-FGDFI--CRMYAFVCFTLSMISINTLVVLSIY
RYITIC----KP--HY-----------------SKYHFIFLLLYLSRHRWRNRGKGYWGH
VPLLK-KPSS---SSVKVLVVIWVYALLWSLPP-LVG-WKGYSYE-AFG-----------
TSCSLDW--HN--YGT--LN-MVYIFGCV--FFCFVIHV----TVMSVCYAKILLRV---
------------------------------------R-QMKCLN----------------
------------------------------------------------------------
------------------------------------DWMKN-------------------
--MKK------------TSSSNKICRNCFRICH--------TP---LGASVL--------
---------------------KMNIAMV------------------VTFIALWTPYALIS
VWSIFD----------------------------------------------N-------
-------------------------NLPI-------ILYIFPTMCAKSSCMMNPIIYGFT
NRT-------LRGAMQEIWRSV--------------
>Pladu_Go_opsin1
-----------------------------I-QP---RVYMVIGVYLTIAGI--ISTVGNS
VVIGVVVK--N--KE-LR-KQGHNI---LLLNLAICDLGFTFVG------YPLTASSAFA
----------------------QR-WL-FGHLG--CVIYGFCCTVLALTDINILMALSIY
RYIVIC----KP--HI-----------------R--------------------------
---HI-LHRRT--VAAAMVTSCWVYSLLWGVAA-LVG-WNRYTNE-AFG-----------
TSCSIDW--TA--RGA--SD-LSYTILMI--FFCYISHI----IVMTFCYYKIKQRS---
------------------------------------S-LMLSRL----------------
-----------------------------RNHH---------------------------
------------------------------------KFSAE-------------------
--DAV------------LINNIR-----------------------NEKRLT--------
---------------------VMTMVMV------------------GGFILVWSPYAWVA
VWKIVV------PD----------------------------------------------
-------------------------GVPD-------WLTTFPTMFAKATPMLNPLIYVST
NRK-------FRREARGMLRRWCC------------
>Cragi_G0-opsin
---------------------------EKL-SA---ASYISIGVYMIVLTL--TAILGNC
LVLFVYWK--R--SL-YK-R-PVNW---FILNISVADLCVALFA------HPLSASASFN
----------------------RS-WN-LDGVG--CQMYGFFCYIFACNNIMTYAAISYF
RYQIVC----EN--NY-----------------V--------------------------
---AR-IQRG---RILSVLISIWMFSLFWTVSP-LVG-WNGYELE-PYR-----------
LTCSIRW--YG--HVD--SD-RAYICLVLL-CVSPDMPA----A----CPAPILLAM---
------------------------------------------------------------
------------------------------------------------------------
------------------------------------------------------------
------------------------------------------------------------
---------------------KISLLMT------------------LSFVFTWTPYAFMS
TVAASG----------------------------------------------V-------
-------------------------TINS-------PVVLLPTLFAKSSCAYNPFVFFFS
HSA-------FKSYHFGFSS----------------
>Mizye_G0-opsin
---------------------------LVI-SP---SEFRIIGIFISICCI--IGVLGNL
LIIIVFAK--R--RS-VR-R-PINF---FVLNLAVSDLIVALLG------YPMTAASAFS
----------------------NR-WI-FDNIG--CKIYAFLCFNSGVISIMTHAALSFC
RYIIIC----QY--GY-----------------R--------------------------
---KK-ITQT---TVLRTLFSIWSFAMFWTLSP-LFG-WSSYVIE-VVP-----------
VSCSVNW--YG--HGL--GD-VSYTISVI--VAVYVFPL----SIIVFSYGMILQEK---
VC----------------------------------K-DSRKNG----------------
------------------------------------------------------------
------------------------------------IRAQQ-------------------
--RYT------------PRFIQD-----------------------IEQRVT--------
---------------------FISFLMM------------------AAFMVAWTPYAIMS
ALAIGS----------------------------------------------F-------
-------------------------NVEN-------SFAALPTLFAKASCAYNPFIYAFT
NAN-------FRDTVVEIMAPWT-------------
>Pladu_neuropsin
---------------------------------------------VTQLGV--LSILLNV
LVILTVLC--R--RR-SV-S-PLEI---YVINMAVVDLCPTVLA------YPSTTASAFN
----------------------HG-WI-LGDTD---------------------------
----------------M-------------------------------------------
------VNRR---FVLLTLIPVYGNALIWCFTP-LVG-WGRYGPE-SSG-----------
ISCALEW--HH-------LP-LSYVIKIF--VTGFLMPV----AIMIFCYGCIIREV---
------------------------------------Y-ITQKGT----------------
------------------------------------------------------------
------------------------------------------------------------
-----------------QMIRKR-----------------------MDIYMI--------
---------------------KMTIMMT------------------LCFLVAWTPYAVVA
FLATEP------WS--------------------------------------Q-------
-------------------------EISV-------TLSVASSFLAKSSSFYNPIVYVFT
VKR-------FRREVIEVLR----------------
>Cragi__10017784
------------------------------------------------------AFVLNI
FVIIVCVR--K--RS-SL-V-PADY---FIVNLAVSDLILSVVG------LPFGISSSFL
----------------------HR-WT-FGSGG--CRIYGCLGFFCGVVSISTLALMSFS
RYIHVC----KS--SK-----------------S--------------------------
--P---FFSK---HTNFFIIGSYVYACAWASFP-MLG-WGEYGVE-AYG-----------
TSCTLKW--TE--------N-RGFVTLML--ISCIIFPV----IIMKFCYGGVYLYL---
------------------------------------R-RHCKAF----------------
-----------------------------RTDR---------------------------
------------------------------------------------------------
--SKM------------GINVRK-----------------------REGYLI--------
---------------------KMAFMMC------------------CAFMLTWTPYAVVS
FWAAYG------DP--------------------------------------S-------
-------------------------SIPV-------RLTLVSVLIAKTSTIWNPLIYFVL
NKK-------FRPHIRFCLQNLF-------------
>Danre_OPN5
---------------------------SKL-SK---EADIVAAFYILVIGI--LSATGNG
YVMYMTFK--R--KT-KL-K-PPEI---MTLNLAIFDFGISVSG------KPFFIVSSFS
----------------------HR-WL-FGWQG--CRYYGWAGFFFGCGSLITMTVVSFD
RYLKIC----HL--RY-----------------G--------------------------
---TW-LKRH---HAFLSVVFIWAYAAFWATMP-VVG-WGNYAPE-PFG-----------
TSCTLDWWLTQ--ASV--SG-QSFVMCML--FFCLIFPT----VIIVFSYVMIIFKV---
------------------------------------K-SSAKEV----------------
-----------------------------SHF----------------------------
------------------------------------------------------------
--DTR------------NKNNHS-----------------------LEMKLT--------
---------------------KVAMLIC------------------AGFLIAWIPYAVVS
VMSAFG------EP--------------------------------------D-------
-------------------------SVPI-------PVSVVPTLLAKSSAMYNPIIYQVI
DCK-------KKCVKSCCFQ----------------
>Homsa_OPN5
---------------------------SKL-SW---EADLVAGFYLTIIGI--LSTFGNG
YVLYMSSR--R--KK-KL-R-PAEI---MTINLAVCDLGISVVG------KPFTIISCFC
----------------------HR-WV-FGWIG--CRWYGWAGFFFGCGSLITMTAVSLD
RYLKIC----YL--SY-----------------G--------------------------
---VW-LKRK---HAYICLAAIWAYASFWTTMP-LVG-LGDYVPE-PFG-----------
TSCTLDWWLAQ--ASV--GG-QVFILNIL--FFCLLLPT----AVIVFSYVKIIAKV---
------------------------------------K-SSSKEV----------------
-----------------------------AHF----------------------------
------------------------------------------------------------
--DSR------------IHSSHV-----------------------LEMKLT--------
---------------------KVAMLIC------------------AGFLIAWIPYAVVS
VWSAFG------RP--------------------------------------D-------
-------------------------SIPI-------QLSVVPTLLAKSAAMYNPIIYQVI
DYK-------FACCQTGGLK----------------
>Musmu_OPN5
---------------------------SKL-SW---EADLVAGFYLTIIGI--LSTFGNG
YVLYMSSR--R--KK-KL-R-PAEI---MTINLAVCDLGISVVG------KPFTIISCFC
----------------------HR-WV-FGWFG--CRWYGWAGFFFGCGSLITMTAVSLD
RYLKIC----YL--SY-----------------G--------------------------
---VW-LKRK---HAYICLAVIWAYASFWTTMP-LVG-LGDYAPE-PFG-----------
TSCTLDWWLAQ--ASG--GG-QVFILSIL--FFCLLLPT----AVIVFSYAKIIAKV---
------------------------------------K-SSSKEV----------------
-----------------------------AHF----------------------------
------------------------------------------------------------
--DSR------------IHSSHV-----------------------LEVKLT--------
---------------------KVAMLIC------------------AGFLIAWIPYAVVS
VWSAFG------RP--------------------------------------D-------
-------------------------SIPI-------QLSVVPTLLAKSAAMYNPIIYQVI
DYR-------FACCQAGGLR----------------
>Dappu_EFX84680
--R----------------------------NQ---TESNLLYCKFTCVGI--VSLFGNG
LAVHVFRR--K--GS-EI-N-VPEV---LLLNIAVVDLFLGIAS------YPATIVAAFS
----------------------HR-WV-FGQTG--CTLYAFTCYFLGLATILSLTALAIF
RFIKTC----FP--QK-----------------G--------------------------
---NW-MNVP---RTRLVIFLIYVYSMGWAMMP-FFG-WGGYDVE-PFG-----------
FSCTLAW--TH--TDQ--ND-RNYILAAS--IFCVFLPS----IVITASHLGILFKI---
------------------------------------R-QASRMF----------------
-----------------------------SS-----------------------------
------------------------------------------------------------
--KSA------------GKQSSK-----------------------AEIQFI--------
---------------------RVSFGVC------------------FGFLIAWLPYACIS
LWSTYG------DV--------------------------------------S-------
-------------------------AIPL-------WITPIPVLLAKSSIAYNPIIYVLL
TRR-------YRYT----------------------
>Adiva_GSADVT00001240001
-----------------------------V-SA---VWYYTTGIYSTLCLL--CGSIFNG
LVIFVFLR--S--SR-LR-Q-PRNF---LLINLAVTDIGLLVTN------NTLHAIASFN
----------------------KH-WS-FGQIG--CNFYAFAGGLCGLTSIATMAAIALT
RLMAVI----DP--FS-----------------S--------------------------
---LK-LTTQ---FTFKCIVCSWMYGLIWMIGP-LFG-WNRFVFE-GFG-----------
TSCTFDY--VS--KDR--WN-RSFMLVLI--IGGFLIPL----TIIIVSYTIILMKL---
------------------------------------S-KRGHQILY--------------
-----------------------------RKILTKS------------------------
---------------------------------TIGASVNN-------------------
--HQS------------AQKISH-----------------------IEFRAT--------
---------------------RTALLIC------------------GIYCMAWTPYAVMA
ILSQLG------PS--------------------------------------H-------
-------------------------LINV-------YTTSIIGLFTKTAACINPLIYVFS
SPI-------FRRCLFHQSTFWQY------------
>Adiva_GSADVT00026880001
Y----------------------------------------------------------L
IYCLCTSR--N--DN-LQ-R-PRNY---FLINLAITDLGLLLTN------NSMHVISSFR
----------------------KH-WI-FGQIG--CNFYSVCGGVFGLTSIATMASISLN
RLSAVN----DP--FS-----------------S--------------------------
---LK-LSSR---LTLRCLAFTWIYGSIWIIPP-LFG-WNRFILE-GFG-----------
TSCTFDY--VS--TDL--LD-RLFIIMLV--TGGFFIPL----SIILLSYCSILSKL---
------------------------------------S-ERGRELTLKT------------
---------------------DDERCLNQSNVITRSPSQLNA------------------
-------------------VNELR----VSRGESTVLDINE-------------------
--NSL------------TQNMRR-----------------------TEARAT--------
---------------------RTALVIC------------------ALFCLAWGPYALMA
LLSLAG------FN--------------------------------------H-------
-------------------------LVNA-------YITSMLGILTKFAACINPLIYAIS
LNG-------FYEQIQSYVRWICR------------
>Dappu_EFX77128
-----------------------------M-EE---HWYDIITAALTAIAV--VGSIANI
AVIFVIAR--N--RK-LW-N-RQCI---LVVNVACADFILATFG------IFMPLVSSVQ
----------------------RK-WI-FGDLA--CNIYAFITTLVGIVSETTLAFLALD
RALKIC----QS--TW-----------------S--------------------------
------LKIP---GTGIVIFILWTYSFVVSSPP-MFG-WGEFVHE-GPG-----------
ISCSVNW--QS--TSW--NS-MSYILFLF--ITGFFVQI----SVMLISYLCIYFAI---
------------------------------------H-QQITST----------------
------------------------------------------------------------
------------------------------------EGRRD-------------------
--RRR------------FAVAGK-----------------------AESRVA--------
---------------------CMLTLMV------------------ICNLFAWLPYTVVS
MAKVWEALL--GNS--------------------------------------D-------
----------------------MLLNLNS-------VYGYLPALLAKSSITYNPVIYVLF
NTQ-------VNVG----------------------
>Linlo_DN69637_c0_g1_i1
------------------------------------------------TVP--MSAATTT
MVILAFFK--F--KR-LH-N-NCNV---LLVNLAIADELMGLAG------MPMSTIAFYM
----------------------KT-WP-FGDIG--CQIYGFLCFLFGAASMTTVCLLSIE
RYYRLT----KV------------------------------------------------
---TQ-FKAK---HCVMQVAFIWSYALFWSVCP-LLG-WSRYEFE-PYQ-----------
LSCTLDW--YN--TTP--ET-FSFVFCAC--TFVFFIPV----AVMTTFYVKLVAVI---
------------------------------------R-EKRRGL----------------
-----------------------------ARWA---------------------------
------------------------------------------------------------
-----------------NNDDGK-----------------------REQQLT--------
---------------------VMTAMLV------------------VCFIVIWSPYAILS
FMAAFG------AF--------------------------------------T-------
-------------------------YSSL-------ELSIVAPVLAKSGICINPIIYGCT
HHH-------FRRAFREML-----------------
>Carra_B6F0Y5
------------------------------------NITEILSGFLACVVF--LSISLNM
IVLITFYR--L--RH-KL-A-FKDA---LMASMAFSDVVQAIVG------YPLEVFTVVD
----------------------GK-WT-FGMEL--CQVAGFFITALGQVSIAHLTALALD
RYFTVC----RP--FV-----------------A--------------------------
--TAIHGSMR---NAGMVIFVCWFYASFWAVLP-LVG-WSNYDVE-GDG-----------
MRCSINW--AD--DSP--KS-YSYRVCLF--VFIYLIPV----LLMVATYVLVQGEM---
------------------------------------K-NMRGRA----------------
-----------------------------AQ-----------------------------
------------------------------------LFGSE-------------------
--SEA------------ALKNIK-----------------------AEKRHT--------
---------------------RLVFVMI------------------LSFIVAWTPYTFVA
MWVSFF------TK--------------------------------------Q-------
-----------------------LGPIPL-------YVDTLAAMLAKSSAMFNPIIYCFL
HKQ-------FRRAVLRGV-----------------
>Tricy_LensOps
------------------------------------NLSEILSGFLACVVF--LSISLNL
VVLITFYR--L--RQ-KL-S-FKDA---LMASMALSDVVQAIIG------YPLEVFTVVD
----------------------GQ-WT-FGMEL--CQVAAFFITALGQVSIAHLTALALD
RYFTVC----RP--FV-----------------A--------------------------
--TAIHGSMR---NAGLVIFFCWFYASFWAVLP-LVG-WSNYDVE-GDG-----------
MRCSINW--AD--DSP--KS-YSYRVCLF--VFLYLIPV----LIMGITYILVQGEM---
------------------------------------K-NMRGRA----------------
-----------------------------AQ-----------------------------
------------------------------------LFGSE-------------------
--SEA------------ALKNIK-----------------------AEKRHT--------
---------------------RLVFVMI------------------LSFVVAWTPYTFVA
MWVSFF------TK--------------------------------------Q-------
-----------------------LGPIPL-------YVDTLAAMLAKSSAMFNPIIYCFL
HKQ-------FRRAVLRGV-----------------
>Tricy_A0A059NTD7
---------------------------------------AFFPVALTSVIL--LSTMLNG
LVVFAMMK--A--RN-KL-T-FRDI---IHLSVALSDMIQGILG------YPLEVISVLE
----------------------GK-WQ-FGDAA--CAGTAFMVTWLGLVSISHLVAMAID
RCLTIC----KP--FT-----------------A--------------------------
---HV-LHQKRI-DALYFVIPSWLYGFFWAFTP-LVG-WGGYANE-GL------------
ARCSIDW--RV--TDP--IG-VSYIISLF--VFCFVLPV----AVMLMSFAAIRFEL---
------------------------------------R-KMRHRS----------------
-----------------------------KS-----------------------------
------------------------------------HFGED-------------------
--SES------------VKRDLK-----------------------AEKKNN--------
---------------------RLVAIMI------------------TAFVAAWTPYSVIS
LSHSIN------AG--------------------------------------L-------
-------------------------NLSN-------QIEQLAALFAKSSCTFNPIIYTFF
YKE-------FRKYLRDFCVGCCP------------
>Tricy_A0A059NTG2
T------------------------------NT---AILKAFSAILIMIVT--ASLIFNM
IVLVTFAC--I--KR-RL-T-FREV---LFVSIALSDLLQALLG------YTVEIVTTAD
----------------------GY-WS-FGTLA--CQLVGFVVTFLGLVSINHLALLALD
RYMTVC----HP--RK-----------------T--------------------------
---ER-IHKYRI-NAIFFALLGWLYALLWAVPP-ILG-WSNYALE-SVK-----------
VRCSVNW--KD--ESL--AG-KGYVICLF--VFGFLTHI----ITLIFCYYKIHKTL---
------------------------------------V-KLSESN----------------
-----------------------------PPL----------------------------
------------------------------------DDTGA-------------------
--SPT------------PKLDPR-----------------------AERTYS--------
---------------------RMVFAMI------------------FSFLIAWLPYAILS
LWTTFS------PT--------------------------------------F-------
-------------------------QAPI-------VVELSSALLAKSSTVFNPIIYVFY
YKN-------FRKELGRLCTDYC-------------
>Clara_A9CR43
---------------------------------------EVGGPVILVFIV--GSVFLNL
LVIVGMLK-----KP-NI-A-LRDL---ILVSLAISDFIETVFG------SLWEAYAKYI
----------------------DS----SSLFL--CKMAGFGITFTALTSISHLAALAIE
RYLSMV----HA--LK-----------------T--------------------------
--YEFFADKK---KAIIFIIPAWTYGTFWGGVP-LLG-WGGYFRE-PIHT----------
FRCAVLM--TS--KSF--LS-MSYNYCLL--AFCYLLPI----SIISICCYKVQREL---
------------------------------------K-NMTERS----------------
-----------------------------EA-----------------------------
------------------------------------IAGSS-------------------
--SAI------------TESTKK-----------------------AEKQHF--------
---------------------LMICIVL------------------VAFFIAWTPYAFTA
CWFAFF----------------------------------------------D-------
-------------------------NPPD-------ELVTYSATFAKFSVVSNPIVYVIF
YKD-------FRQTVKKMF-----------------
>Clara_A9CR42
--------------------------------------KHVEGGIIMSFIV--ASVSLNS
LVIVGMLK-----KP-NR-A-LRDL---ILVSLACSDLVETCVG------IMWEAFARYI
----------------------DS----SSFIL--CQLAGFGITFTALVSITHLAALAIE
RYLSMV----HA--LK-----------------T--------------------------
--YEFFADKK---KSLLFTIPSWIHGTFWGVVP-FFG-WGGYIRE-PYHT----------
HRCSVMM--TD--NSL--IA-QSYNYALL--VFCYLIPI----FIIFYCCYKVQREL---
------------------------------------K-KMTERS----------------
-----------------------------EE-----------------------------
------------------------------------IAGSS-------------------
--SSI------------TQTTKK-----------------------AEKQHF--------
---------------------IMICVVM------------------GAYFIAWTPYAVVA
CWFAFF----------------------------------------------D-------
-------------------------TVPG-------KLIAYSAVFAKFSVIANPIVYVIF
YKD-------FRQTVKRMF-----------------
>Clara_A9CR54
-----------------------------------------AGLVIGVVIAIGFSCFLNL
LVVIGMLK--K--ST-PL-S-LRDI---LLVSLSVADFCQTGLG------YTTELYGHLS
----------------------DD-Y--SPIFL--CRASGFAVTFTALVAITHLMALAVE
RYLSLV----HA--LK-----------------A--------------------------
--HEFFSEPK---RALYFIIPAWIWGLFWSGAP-LLK-WGGYERE-PHAP----------
HRCSVVL--AE--KTP--DV-LSYSYGLL--IACFAFPV----LVITWCCFRVQREL---
------------------------------------K-GMTDRS----------------
-----------------------------KE-----------------------------
------------------------------------IAGQE-------------------
--SAI------------TAATQK-----------------------AEKQHF--------
---------------------IMICCVV------------------IAFFIAWTPYAGCV
VYFTLV----------------------------------------------G-------
-------------------------NLPA-------NLMSTSAFFAKFSVLANPIIYAIF
YKD-------FRRSVKAML-----------------
>Clara_A9CR39
----------------------------------------VTAPIVGLFLI--AGIFLNV
LVVIGMLK-----KQ-SL-V-VKDF---LVVSFACCSLVEICFG------FIWEAYGRYI
----------------------DD----SSLTL--CKMAGFGTTFPAFTSIIHLVAMAFE
RYISIL----HP--MT-----------------A--------------------------
--HKYFVSSK---VAFYFIAPSWLFGFVWAFLP-IFG-WGGYIRE-KLHT----------
YRCSVIA--TD--NSA--VA-QSYNYSLL--VLYYFLPS----SLIIFCCVCVQLEI---
------------------------------------Q-KMTRRI----------------
-----------------------------SN-----------------------------
--------------------------------------GLS-------------------
--SAM------------KERTKK-----------------------TERNHF--------
---------------------ILVCIVI------------------ISYFLSWTPYAISA
CWFTFF----------------------------------------------N-------
-------------------------TAPD-------ELVSYSALFAKSCMITNPLVYAFF
YKE-------FRETLKNKV-----------------
>Clara_A9CR51
-------------------------------------IESIMVSLFAANIV--LGFSMNL
VVISALCR-----VS-EK-S-VRDI---LLISLALCGLLETGLG------YAIELYGRLN
----------------------VR----ASSLI--CQMAGFSVTFFALSSIFHIVGLAIE
RYLSIV----CA--VN-----------------A--------------------------
--RGY-FSMKH--RALYIIFPAWINGLVWSIAP-FLG-WGAYKRE-PIDK----------
YRCSVLM--SD--VSF--VS-WSYTIMLL--TFAYAIPL----LVILYCCLKVQCTL---
------------------------------------N-AMSKNI----------------
-----------------------------SDP----------------------------
------------------------------------ENRTR-------------------
--DSG------------LEATKQ-----------------------AEKRHY--------
---------------------YMVCAII------------------VSFFVAWTPYATSA
LLFSIL----------------------------------------------E-------
-------------------------NVPN-------TLITYSAFFAKFSVVANPVIYVIF
YKD-------CRKQVKKMV-----------------
>Hydvu_F1LIN8
--------------------------------------FVFIIVFLSFLCG--FSVILNV
TVVLTILA--K--GN-TK-N-TRDV---ILMSLAICDGVQCTIG------YPVELFGYAN
--Y-------------------KN-PS-LSEKF--CKPSGFIVMYLALTAIAHLVCLCIY
RYLTIV----YP--LK-----------------L--------------------------
--QIF-LTKSNW-SACGCIAFCWIYGLFWSLSP-LLG-WNEIVRE-KQDT----------
YRCSINL--YP--DNE--IK-SSYLYALA--IFCYLIPL----IIIIYCSLKVRSEL---
------------------------------------R-NMLKMC----------------
-----------------------------KQ-----------------------------
------------------------------------ISGVE-------------------
--ANI------------TKVTYR-----------------------IEKQDF--------
---------------------ISVSFII------------------ASFFTVWTPYAVCV
FYLTIG----------------------------------------------K-------
-------------------------KLPP-------SFLTYCALFAKSSTILNPIIYCLM
YKK-------FRQTLQSKFGKLF-------------
>Hydvu_F1LIN9
----------------------------------------SVIILLSFLCG--FSVVLNA
TVVLAIFL--K--RK-SK-G-MRDI---ILMSLAICDGVQCTLG------FPVELYGFSN
--L-------------------NS-PL-QNEYL--CKANGFIVMYLALTAISHLVCLCVY
RFLSIV----YP--LK-----------------I--------------------------
--QKF-FLDSRR-KALLFILFCWIYGFFWSVTP-LLG-WNEIIRE-KEDT----------
HRCSINL--NP--EDN--NK-RSYLYSLM--VFCYFIPL----VIIIFCSLRVHFEL---
------------------------------------S-KMLKLC----------------
-----------------------------KH-----------------------------
------------------------------------ISGRE-------------------
--ASI------------TKETYK-----------------------LERQDF--------
---------------------ISISLIV------------------SSFFIVWTPYTICV
IFSSLR----------------------------------------------S-------
-------------------------SLPT-------GLLTYSALFAKSSTILNPVIYCLM
YKE-------YRETLQSEYRKIF-------------
>Hydvu_F1LIP0
----------------------------------------SVIVLSSILCG--CSVVLNL
IVILTVSK-----KR-SK-D-LRHL---ILMSLALCEGMSITVW------YLNYVYSYFH
----------------------KH-EP-LTKKL--CGISGFIVLYLTITAVSHLVWLCIY
RFISIS----HP--LK-----------------I--------------------------
--HYFFVDTKR--RVLYFILPCWIYGLFWSSAP-LFG-WIKLGEE-NSSY----------
YRCTVIY--YP--DEF--LK-RSYLFVFI--VFFYFMPL----SAISFFTLKVHLEL---
------------------------------------R-SMLKQC----------------
-----------------------------KK-----------------------------
------------------------------------VSGNN-------------------
--ALI------------TKDTYK-----------------------LARQDF--------
---------------------INACLIV------------------ASFAVVWSPYALCV
FALSLG----------------------------------------------Y-------
-------------------------KKLK-------GFLFFCALFSKLSTIFDPIIYCLV
YKN-------FRETLRRDIKTIF-------------
>Podca_opC
----------------------------------------TFTAFLTIIVA--LSASLNT
AIIIALIR--T--WN-KL-S-SYDV---TLLFLTTVELLQAVIG------YPIELTTNLR
----------------------------EGGPL--CIIAGYSTTTLALTSISILVALSFM
RLLSVT----QP--LK-----------------A--------------------------
--VEWIKTRR---YSIYLILPSCIYGFMWGIFP-LIG-WSEYAPELGSN-----------
KRCTIDL--HS--EDN--AT-RSYLYSLL--LFCYVLPL----TTMTINFYKIRKKI---
------------------------------------I-EQSVKL----------------
------------------------------------------------------------
-------------------------------------SQNR-------------------
--ERI------------RTNRIK-----------------------RERRLA--------
---------------------IATFVMT------------------VVFLVAWTPYAVAI
FIIGFQ------KR--------------------------------------V-------
-------------------------DEAW-------FFMDYSSLLAKSSTFFNPLIYVLM
HRK-------CKTAVVDMFQYII-------------
>Provi_DN86425_c0_g1_i1
---------------------------YTI-PC---LVNTPVSVFLIGENI--LGLIVIM
PTLSTFLY--H--QL-YY-N-ATYK---CILILLFADALAATFA------GPIASFVAVR
----------------------GC-DA-LPQVW--CSMHAFVMFFCGLLKINIITTLAVL
RHYIMS----RT--LN-----------------SDH------------------------
--SKR-MCKR---LATFGIIFSSAYAMFWSLCP-FFG-LNEFVKD-G-------------
VGCSIRW--HN--GPL--KD-IIYVGLLL--ILEFILPM----IFIIGAYGLILRTI---
------------------------------------C-RNRYSI----------------
------------------------------------------------------------
------------------------------------------------------------
--VQN------------EHLQIQ-----------------------REYRVF--------
---------------------TLTIVIA------------------VSYLVSWTPYAICA
TLMFLD------YP--------------------------------------P-------
---------------------------NH-------MLLVSSIILAKASYIWDSIIYTWA
LPE-------LKNVWLGAARKV--------------
>Tricy_A0A059NTG3
---------------------------VKS-SE---TAYNIVAGIMIFITT--FGAISNG
VVIYAFLK-IF--KG-CP-S-TFNG---LIISVTVSDILMIVIS------GTINIASGFN
----------------------RG-FV-FGEAG--CSFLAFWVHFFSVSSVAHLTALSIE
RYRIIS----ER--SV-----------------H--------------------------
---HN-FSRT---RTAVVILICYLYSFAWVIPP-IVG-WSSYTTE-GME-----------
ISCSVNW--KA--GDW--NS-MSYNITIL--FTVFIIPF----GIILICYRKLFRLL---
------------------------------------K-NARDVD----------------
-----------------------------VG-----------------------------
------------------------------------------------------------
--SPD------------LAKRRS-----------------------VEKSVA--------
---------------------SLVVIMV------------------VAFLISWSPYVIMS
IWAMLP------FT--------------------------------------E-------
-------------------------EVSP-------LAATLPALIAKSSTIYNPIIYGMK
HRA-------FRQQISGAWRKRF-------------
>Tricy_A0A059NTG9
Y------------------------------IE---KNYGILIGILASLTA--VGVHANA
VVVFIFYR-LY--KR-SS-N-TFNV---IMISTSLGDLMLIAVA------GPTRVLSYLK
----------------------GV-AK-LGNLE--CKIYGCWVHLTSVASLGHLVLLAAE
RYWVIK----YE--KK-----------------Q--------------------------
---DD-RPIW---KKILLVFLPWLYATLWTILP-LLG-WSEYAPE-SQH-----------
VGCAPKW--IS--TDP--LD-VSYNATIM--ISEFFLPL----AIIITIYIKIFGLI---
------------------------------------K-DHMERT----------------
------------------------------------------------------------
------------------------------------------------------------
--GSE------------AAREIR-----------------------VQRNVM--------
---------------------MLTMLMV------------------ATFVFCWLPYTVCC
LWAIST------SR--------------------------------------N-------
-------------------------LLPS-------GFGALPSIFAKSSVLWNPILYGAK
HHK-------FRREFCRVYRQL--------------
>Tricy_A0A059NTD4
---------------------------ELL-PV---AAQIVLTLIIGTITI--IGVPSNL
LVIYIFSK-IY--RN-SP-T-TINL---MIVSITTTDFMLYTFG------GPVHTVSYIL
----------------------GK-WY-LRTLR--MPVLRIWVHFCSVASLSHLVVISIE
RYLVVK----YN--VK-----------------K--------------------------
---DQ-RAFW---KQLLLVSTAWLYAIFWAILP-FFG-WSSYELE-GVH-----------
TGCAPKW--VS--REI--ID-TTYNITLI--FTEFIFPL----MVIVWAYWKLIRKI---
------------------------------------K-EHNAHI----------------
-----------------------------SVT----------------------------
--------------------------------------NSS-------------------
--EQA------------LIRGRM-----------------------IMKSTT--------
---------------------RLIVLMV------------------GAYTFSWLPYSAIC
VWAMLV------QK--------------------------------------R-------
-------------------------DFPP-------LAAAVPALFAKSSVIWNPLIYGMK
HAG-------FRNELAKLWERL--------------
>Tricy_A0A059NTD6
---------------------------ESL-EA----LGHLLMVALSLITI--IGLPANF
VVVFIFRY-VY--AS-NP-S-SLNM---VIISSSICNLLLILVA------GPVHTDVYIH
----------------------GR-WR-FGYDG--CQFYGFWVHFTAVSELSHLTIISMH
RYYLIA----SK--QR-----------------A--------------------------
---RS-QRVG---QQLALVSAAWIYSALFAVLP-FLG-LSKYDFE-GLH-----------
TGCAPRW--GS--AEI--KD-ATYNVLLL--CFEFVLPF----SVILYCNIKLMKTI---
------------------------------------N-MHNRRM----------------
------------------------------------------------------------
------------------------------------IDRST-------------------
--IEE------------VSKRKE-----------------------AQRSVQ--------
---------------------TMIIIMI------------------SAFLFSWLPYTLFC
VVGMIS------RT--------------------------------------N-------
-------------------------FASG-------KIGAIPAVFAKSSVIWNPIIYGFK
HNL-------FRQRLRQIWRQC--------------
>Tricy_A0A059NTG8
V------------------------------AG---AIYSLVGLFMILIFI--FGLVLYG
FVILVFHS-IL--RE-SK-T-CTNL---LILSLSYCNLFH-VFS------YPLNIVSCFQ
----------------------RG-WG-YGRLG--CEIDAFWVHWMAITSVAHLMMLAID
RYLSVK----GR--LS--------------------------------------------
------IKGPV--YINLTVAFCWLYGLLWSSLP-LTG-WSSYELE-GMK-----------
ISCSAKF--GS--NAA--LD-ISYYIALF--ITDYTLPL----VIIVLCYVGIYMHI---
------------------------------------R-RHNALV----------------
------------------------------------------------------------
------------------------------------FNGTT-------------------
-AVPG------------QDSASS-----------------------IERKLV--------
---------------------NIVILMV------------------CSFTVAWTPYAVVC
FIMMTR------QG----------------------------------------------
-------------------------PLNP-------IATTIPAIIAKSSPCYFPIVYGLK
HS----------------------------------
>Tricy_A0A059NTD2
---------------------------QLA-SD---GVYNLVGFVMLVVFV--VGLLMNA
ILIVIFRN-IY--NK-AS-S-CTNL---LILSLSVCNLLHVTI-------YPLNFIAAFS
----------------------KG-WH-FGETG--CVLDGFWVHWMAITAICHLTLLAVD
RFLVMH----GK--QV--------------------------------------------
------IALRS--YKYGSTIGCWLYGLFWSIMP-LLG-WSKYALE-GIQ-----------
IGCSANF--DS--HKS--ED-FSYHVILF--LTNFILPL----ALIAGCYIAVFYKL---
------------------------------------R-EHNNKV----------------
-----------------------------GD-----------------------------
------------------------------------ILTTT-------------------
--VVK------------SKKGSE-----------------------LEKRLI--------
---------------------VLVSHMI------------------LAFVIAWTPYAVTC
LLVTID------SN----------------------------------------------
-------------------------LVSI-------FLEDLPAIFAKSSVCYLPVVYGLK
HTE-------VRTRFRQFMQNMR-------------
>Tricy_A0A059NTD5
---------------------------NAR-ED---GIYNLIGLVLTLIFI--LGIFLNG
VVIVIFHF-LH--EE-TK-R-CADL---LILSVSYCNLLH-VST------YPLNIVSSFQ
----------------------HH-WG-YGTAL--CQMDGFWIHSLSIVSVAHLTALSFE
RYLTVT----GR--MT-----------------D--------------------------
------RGRK---LKLSLVLVCWLYGFFWGAMP-LFG-WSDYRLE-GLL-----------
ITCSITF--SS--SDP--GD-ISFAIVAF--LVDFLLPL----ALIIGFYIAILFTV---
------------------------------------R-RCNRST----------------
-----------------------------EVENA--------------------------
------------------------------------SPSMT-------------------
--VIN------------GALVSD-----------------------LEHKAI--------
---------------------SMVFTMV------------------AAFILGWMPYAIVC
FLTMTS------EN----------------------------------------------
-------------------------ALPP-------IFATLSAVVAKSSVWFFPIIYGFK
HRT-------VKTGLGYLVNALR-------------
>Tricy_A0A059NTD1
---------------------------GEV-PD---YVMTMFGCYLLLVAI--LTIPPNL
LVMMVFKN-IY--MT-RP-G-LINL---LIIAVSFNSTMQALVA------YPLAIASNFA
----------------------KK-WI-FGYYG--CQFYGFCVHVMALSTISQLAVIAYR
QWKIIQ----SN--EI-----------------Q--------------------------
--QKY-LTLR---SQVLILILTWIYGVLWSIPP-YFG-WSKYVYE-GID-----------
TSCSVAW--ES--DAT--ID-QSYTVSLL--ISNFTLPF----LVLIYSYFSIYRMM---
------------------------------------R-RHVNIRMISTKMKHLSSGCKWG
EEKAGGSEKMKSESTVHSIKSDTSQTPRVRSMEKQYGDGKQNLQVVQFCKDMSGSVS---
-------EHQRTNNDCTSESYEVAIS--LPRTLSDTKQSASHI--------IIE---REQ
GQSPT---KLR-----LGLKLRR-----------------------EHVEIT--------
---------------------KTLIIIV------------------VFFVVAWLPYVVLS
LAVLFG------AA--------------------------------------N-------
-------------------------DISP-------IATTIPAYVAKTSTVCNPLVYGLR
HPL-------F-------------------------
>Tricy_A0A059NTC5
F------------------------------GR---ETYNAVGGFLIAVSA--LGGILNA
FVLVFFFR-LY--KR-ER-R-LINI---LMFSTAVSDLAPSLLA------YPVAGVRTIQ
----------------------RAPYK-SHSIS--CKLEGFCVHLTALSSVIHLAVMAYE
RFSVIK----SG--TS--------------------------------------------
---KV-FSVR---KQQGIIFAIWMYALAVSLLP-FMG-WSSYEPE-GLN-----------
TSCTVHW--KS--SNK--ED-VSYNIFLM--FTNFIFPL----FVIAISYIRLYKYV---
------------------------------------R-NNSFSK----------------
-----------------------------RWH----------------------------
------------------------------------DSRVN-------------------
--RDY------------WKKRIQ-----------------------KNRALA--------
---------------------GMVFLLI------------------SLFVVTWAPYVVIS
LYNIIG------MP--------------------------------------S-------
-------------------------NVNP-------LVETIPAILAKSFTILNPVIYGIK
HHK-------FRAEIKRL------------------
>Acrpa_acropsin1
------------------------------------LIYSVFAIIAAVICV--LGVPLNG
LVCWVFYN--N--RE-LL-N-APNI---FIASVAFSDFLYCISC------LPLLVISNAY
----------------------GK-WI-YGPIG--CKATAFIATWSGLTSLMNLSVASYE
RYSTLA----FL--CT-----------------K--------------------------
--NRT-FTRR---TAACYSAAMCLYALFWSLMP-LCG-WSGFELE-GIG-----------
TSCSVRW--KS--KNK--LD-MSYNLCLI--IACYVLPV----SVLVTSYYKCYREI---
------------------------------------A-KSTWRA----------------
-----------------------------KS-----------------------------
------------------------------------TWGRQ-------------------
--SPF------------TKRTFV-----------------------MERKMM--------
---------------------VLFGVMT------------------VAFLVAWTPYAVVS
LISMIA------GP--------------------------------------D-------
-------------------------VISD-------VTASIPAYFAKSSSCYNPVIYVFL
YKR-------LRRQMRFAVRRDH-------------
>Tricy_neuropilOps
---------------------------DFD-PQRFYNFYTFMGSFIAGSAC--CSFLLNG
LVIAVLIK--Y--IR-TI-T-NTNI---IVLSMSCANILIPLLG------SPLSATSSLM
----------------------RK-WQ-FGNGG--CTWYGFINTLSGISGIYHLTFLSFE
RFITIV----LP--LK-----------------R--------------------------
--DTI-LSTK---NIYIGLGILWVAAIGVAGAP-VFG-WCEYIKE-GVR-----------
TSCSVAW--SS--KEN--MNVFSYNLFMI--FTVFLLPM----LVIIYCNYRFIKEV---
------------------------------------S-IMSTRA----------------
-----------------------------RG-----------------------------
------------------------------------LQGGD-------------------
--SEM------------TASASK-----------------------AEKQLT--------
---------------------IMVITMI------------------IAFNIAWLPYTVVS
MVFLTG------YG--------------------------------------D-------
-------------------------VVGP-------MGASVPSVFAKTSVIYNPVIYCLL
NRS-------FRKML---------------------
>Tricy_A0A059NTC7
--------------------------------NDYATFGVCIGCFILTALI--LAVLLNG
MVIYGLAK--Y--YK-QL-D-FSGI---IVLSLSISDITAPICA------YPLSAYSSLQ
----------------------AV-WK-FGDNG--CYWYGFVTTLTGLCSINHLMLLSIE
RYITLV----LP--LR-----------------R--------------------------
--EEL-LDKT---KVLVAIAFCWIFSFCWAIAP-VFG-WSEYRLE-GIK-----------
TMCSINW--QS--RSS--LD-FAYNILLF--ILCFLVQE----IVIIFCHQRTLREV---
------------------------------------K-KMTLRA----------------
-----------------------------VG-----------------------------
------------------------------------THGSN-------------------
--SQT------------YLDLVK-----------------------VEKQQF--------
---------------------FVVLFMV------------------MGFNFAWLPYAITS
LMIIMD------LQ--------------------------------------H-------
-------------------------LVSP-------IAESLPAMFAKSAVVYNPLIYFVS
NKL-------FRLML---------------------
>Tricy_A0A059NTD3
-----------------------------L-ESDFLTEFQFLGYYIGLSAL--LSSILNG
LVIFSLWK--S--MK-NI-D-TCGL---MLLSLSVNDFLSPTFG------YPMAAYASLQ
----------------------HK-WI-YGDDG--LQMVWIISAFSGFGSLHHLMLLSGE
RFISIT----KP--LK-----------------K--------------------------
--EQL-LSNN---RTRYLIIFCWSSSLVWATFP-LVG-WNGYTLE-GLQ-----------
TMCSVNW--QS--KDA--VE-VSYIVSIL--VCCFLIPQ----IGIIYFNACILLEI---
------------------------------------R-CMKKKA----------------
-----------------------------RI-----------------------------
------------------------------------EQGVN-------------------
--SSI------------YRGIKS-----------------------ISKQQS--------
---------------------LMVAFMV------------------LAFNLSWLPYAFTS
IYTLFI------NV--------------------------------------D-------
-------------------------KMSP-------VTTSIPAVFTKSATVLNPIVYFLF
NKN-------YRKLFKAKV-----------------
>Tricy_A0A059NTC8
---------------------------SDS-SQQYGKFCIFMGSYIGCVVV--IGAIMNS
VVIFGLLR--F--RR-DV-D-LSSS---FIISQAFCDIICPLFA------YPLSASSGFN
----------------------CS-WL-YGYYG--CQYYGFVTSYAGYASIFNLAVLSVE
RFVTLN----YP--LS-----------------R--------------------------
--ERM-INRQ---NVTLAIVTLHTTAAVWAIIP-WFG-VSAYIPE-GVG-----------
TMCSVQW--HS--DDD--ST-FLYSIFLI--VGAYILPM----MIIIYVYGRFLHEI---
------------------------------------Y-LLFPRA----------------
------------------------------------------------------------
------------------------------------SSFNN-------------------
--QEI------------SQSARE-----------------------IERQQT--------
---------------------LLVFLMV------------------MGYNLAWFPYALVC
FISVIG------YP--------------------------------------E-------
-------------------------IISP-------VAASFPAVFAKTSNIVNPIIYCLL
NKQ-------FRTLLFRAT-----------------
>Tricy_A0A059NTC6
-----------------------------V-DKSTLQLCNFMGGYTSVVVV--VGVIMNM
CVIIGILR--F--FK-RM-D-PYLM---LVLSQGFCDLLSPLVA------YPLSLASSFA
----------------------CT-WL-FGDGW--CYYYGFVTSFAGYTSIFNLTAFAVE
RYVTFK----FP--LK-----------------R--------------------------
--ERV-LSKR---NMIIMISLVWIAGFVWAALP-LMG-ISAYVKE-GIG-----------
TMCSVRW--HS--DDS--SD-FYYSLSLI--ICAYLLPV----FIILMCYKSFLGII---
------------------------------------Y-SIMPRS----------------
-----------------------------RI-----------------------------
------------------------------------L--GN-------------------
--PEL------------QTENTS-----------------------VERQQT--------
---------------------FIVIFMV------------------LWYNIAWLPYALVC
FISVIG------YP--------------------------------------N-------
-------------------------LISL-------QAACIPGVFAKTSNIINPIIYCFI
CKQ-------FRSTIFGKN-----------------
>Tricy_A0A059NTG1
------------------------------------TITTIIGVYLTLVCL--FGSLLNG
VSLLVICR--Y--KI-FKESKSMKP---FLLSGIGLDLVTCLFT------YPLSISSSFA
----------------------TK-WS-HSDQA--CTFYGFVNTWAAINSIFQLTGLAFD
RYVTLT----RP--FQ-----------------K--------------------------
--LSM-LGGR---RPLIFAVALTFTSLLIAVLP-FTG-LSSYSKE-GLQ-----------
VSCSIDW--IR--NST--ND-YIYYGVLF--ILGYLMPV----SVQLICNLRFIRVL---
------------------------------------K-VMSHVS----------------
-----------------------------KE-----------------------------
------------------------------------KYGRR-------------------
--SSL------------AIHSDR-----------------------SLRQMT--------
---------------------FMVFVMS------------------IAFQISWMPYALVT
ILRLFK----------------------------------------------V-------
-------------------------HLSP-------LLETLPSVFAKASVVLNPLIYCFM
SKS-------FRSVFA--------------------
>Nemve_A9UMY4
---------------------------LEL-GS---AEIFALSFYIGVVGV--LGVLGNV
LVVAAFYR--Y--RS-LR-T-STNT---FILHLGLCNLILASMD------LLFTLPSTAS
----------------------KK-WM-FGLLA--CRFYGLTYHFFCYVSLNTLAIISLD
RYWVIT----KP--AI-----------------G--------------------------
---IK-ITIK---RALICIAVSYVYTLVFSIPL-FLQ-WESFEEK-IFY-----------
TGCYLTT--TR--LTV--KS-LLYSIVHG--VFLFLFPF----GLMIFCYGSIFKSV---
------------------------------------K-RKGRYG----------------
-----------------------------VRL----------------------------
------------------------------------RSKKN-------------------
--KWI------------FAIQRI-----------------------PHWRTA--------
---------------------RMIIVVI------------------FVFLACWLPYVIVS
TCMSLG------RR--------------------------------------P-------
-------------------------QISL-------LTLEITLLVAKSGVIYNPFIYAAL
NLR-------FRTAFFEMLR----------------
>Acrpa_acropsin3
IDD--------------------GSFHHEN-YD---RARLGSVVYMSIVGT--CGIIANS
LVIFVFWK--H--SK-LR-T-AANL---FILNLALCDLMLSILD------NVFSITSTLH
----------------------GR-WL-FGRAG--CVTYGFFHYFLICCTVPTLAAISVD
RFFFIT----RP--SQ-----------------ART------------------------
--AQM-ITPR---KAVAMLAIIYFYTLMFTFPP-CIG-WNNFEVE-ESFY----------
SGCYINY--AD--QRA--SS-IAYSIIAP--FFLFLVPL----TIMIFCYARIFAVV---
------------------------------------R-RSTQRT----------------
-----------------------------INR----------------------------
------------------------------------PFGAQ-------------------
-SLKR------------YPLLKR-----------------------THIQTA--------
---------------------KIIVVVI------------------LFSMIVWVPYAVVS
FVKA--------AN--------------------------------------G-------
-------------------------KVNP-------LLSHITVLVAKSCVIYNVLIYAVL
NRK-------LKASILDVIC----------------
>Nemve_A9UMX9
-----------------------------V-YQ---TSRQVSVAYLLIVGI--LGTLGNS
LVVFVLWK--Y--PK-LR-T-ATNL---FILNLAFCDLVMALLD------LSLSVASALS
----------------------NR-WL-WGKSG--CLGYGFLHYFFISNSVSTLAAISVD
RFFYIT----KP--GQ-----------------IK-------------------------
--AWR-ITRT---RAGIILIIIYIYVLLFTFPP-IAG-WSSFTEE-KFYF----------
SGCFIKY--SD--QNP--AS-MAYSVIAS--VFLYLMPL----ILMICCYSKIFMAV---
------------------------------------R-KSTRRT----------------
-----------------------------MTN----------------------------
------------------------------------SNAVR-------------------
---KK------------FPIMKR-----------------------THIQTA--------
---------------------KMIVVVI------------------FFSMIVWVPYVAVS
LIQAFT------AD--------------------------------------S-------
-------------------------IITP-------TASHITVLVAKSCVIYNVLIYVVL
NRK-------LKAVILNLLC----------------
>Adiva_GSADVT00003000001
---------------------------TPI-NC---NPIRILGIFLCIASL--VGIICNG
ALVYSFLR--Y--KA-LR-S-PSNI---FVMFIAGIGLFASCTI------LPLTGTSSIY
----------------------CQ-WL-YQRVG--CQLSAIIAFLYGCSSSYLLCGVSLS
RCYIII----RP--FK-----------------A--------------------------
---KD-VTVE---KCIIISIVAILIAFLWTLLP-LFG-WNEYTME-GAR-----------
TSCCINW--YD--RRI--SY-VSYLFFLF--IVVYCIPL----IILIVTNTITLQGL---
------------------------------------K-RMHEKI----------------
------------------------------------------------------------
------------------------------------ENGIQ-------------------
--TVL------------NRKRIE-----------------------MERRIV--------
---------------------RSIIITT------------------CGFIFTWTPYAVTF
FISAFQ------GEG-------------------------------------Y-------
-------------------------TIPP-------LVTFFCACFAKTSVIWIPLLYIGT
STH-------FQFHFINRESFEQTM-----------
>Cragi__10005836
---------------------------EKL-AD---AMHYAIGVAFVLIML--ISTLGNG
GVMYVFIR--T--RN-LR-T-PNYF---LVSALCLGDFLMSTLG------MPMFITSCFF
----------------------TR-WI-LGRVG--CLVYGTLMTFLGLSQITLLASIAFT
RYRYVV----NN--CS--------------------------------------------
------IDTL---FAKIVVIMCYLYAFIFSLAP-LFG-WSRPVVE-PIG-----------
TSCGPNW--AG--TEP--RD-VSYNLTIF--VLCFFVPL----SIITFSYFMIYLKI---
------------------------------------K-RKRI------------------
------------------------------------------------------------
------------------------------------------------------------
-----------------HKKNDG-----------------------YENHVT--------
---------------------VTILLMI------------------VAFLLSWSPYAALA
MYVIIT------KN--------------------------------------S-------
-------------------------TMHL-------ALSSVPVVLAKTAPLWNPYIYFVR
DRR-------FNKECEKLLPIFKKLGIFE-------
>Cragi__10005837
---------------------------KEI-PD---SVHYIFGVIYMLLNV--VATTGNV
VVLYVFFR--S--KK-LH-S-AIYF---MISALCLGDLLMSSVG------LTILSIASFA
----------------------TY-WV-LGDWG--CIAYGTLMTFLGLMQITLLTVIAVT
RYIFVV----HN--NN--------------------------------------------
------IGPC---SAKVITLLCTLYALGFSVAP-LLG-WSKFVLE-PIG-----------
TSCGPNW--VG--IEW--SD-VSFNMTLF--FLCFLAPL----SFILFSYIMIFWKI---
------------------------------------K-KKRI------------------
------------------------------------------------------------
------------------------------------------------------------
-----------------QKKNET-----------------------YEIHVS--------
---------------------TTILFMI------------------VAFLGSWTPYAFMA
LYIVIT------KN--------------------------------------N-------
-------------------------QIHP-------LLAALPLVFAKCAPIWNPYIYFMR
DTK-------FNHECRKMLPILSRLGLW--------
>Nemve_A9UMY9
-----------------------------W-GS---EGPVAYGVVMSLILT--TGLAGNI
LTIIVLMR--R--EH-RS-K-VITP---FMINVAVLDLIIIALG------YPVAIIANFT
----------------------GI-RMKEGDSR--CQWTAFINGATGIAAIITLTAMSIV
MRNTIT----HP--IV-----------------K--------------------------
---KR-LSCK---YLFGSLCAIWTYGILTMLPP-LVG-WSKFVPG-AAK-----------
VSCGPDW--ET--QNA--ST-LSYNIVLL--IVGFVIPV----GIISACYLNIFRFL---
------------------------------------R-SQPVPP----------------
------------------------------------------------------------
---------------------------------------AF-------------------
--ISI------------TSQRRR-----------------------AHLRIA--------
---------------------RMILVSI------------------ISFVISWSPYCVVS
VIAMVQ------RA--------------------------------------P-------
-------------------------ALSQ-------GFAEIPELMAKASVVYNPLVFTVM
NRG-------FRRSLCRIVRCLG-------------
>Nemve_A9UMY2
-----------------------------W-GS---EGLVAYGVVMSLILT--TGLTANI
LTIIVLMR--R--EH-RS-K-VITP---FMINVAVLDLIIIALG------YPVAIIANFT
----------------------GI-RMKEGDSQ--CQWTAFINGATGIAAIITLTAMSIV
MRNTIT----HP--IV-----------------K--------------------------
---KR-LSCK---YLFGSLCAIWTYGILTMLPP-LVG-WSKFVPG-AAK-----------
VSCGPDW--ET--QNA--ST-LSYNIVLL--IVGFVIPV----GIISACYLNIFRFL---
------------------------------------R-SQPVPP----------------
------------------------------------------------------------
---------------------------------------AF-------------------
--ISI------------TSRRRR-----------------------AHLRIA--------
---------------------RMILVSI------------------ISFVISWSPYCVVS
VIAMVQ------RA--------------------------------------P-------
-------------------------ALSQ-------GFAEIPELMAKASVVYNPLVFTVM
NRG-------FRRSLCLIVPCLG-------------
>Nemve_A7SN12
-----------------------------W-GS---EGLVAYGVVMSLILT--TGLTGNI
LTIIVLMR--R--EH-RS-K-VITP---FMINVAVLDLIIIALG------YPVAIIANFT
----------------------GI-RMKEGDSR--CQWTAFLNGATGIAAIITLTAMSIV
MRNTIT----HP--IV-----------------K--------------------------
---KR-LSCK---YLFGSLCAIWTYGILTMLPP-LVG-WSKFVPG-AAS-----------
------------------------------------------------------------
------------------------------------------------------------
------------------------------------------------------------
--------------------------------------KAF-------------------
--ISI------------TSQRRR-----------------------AHLRIA--------
---------------------RMILVSI------------------ISFVISWSPYCVVS
VIAMVQ------RA--------------------------------------P-------
-------------------------ALSQ-------GFAEIPELMAKASVVYNPLVFTVM
NRG-------FRRSLCRIVPCLG-------------
>Nemve_A9UMY1
------------------------------------GDQMIYGSVMFLILT--IGLVGNI
LTIVILLR--K--DY-RS-K-LIVP---YMLNMAVLDALLILFG------YPVSINAILT
----------------------GR-RLKPEDRT--CKFNAFVNGSIGISAIITLTYISFL
MYRTIT----NT--TT-----------------M--------------------------
--PRQ-ISAV---YLFGSLCAIWTYGVLTMLPP-LVG-WSKFVPG-AAG-----------
FSCAPDW--GS--ASA--ST-LSYNIVLM--VLGFVIPV----GVISVCYYKIFRFL---
------------------------------------C-FNPVPT----------------
------------------------------------------------------------
---------------------------------------AF-------------------
--ASI------------RNNRRR-----------------------VNVRIT--------
---------------------RMIMVSI------------------ISFVISWSPYCVVS
VMAMVH------RA--------------------------------------P-------
-------------------------SLPR-------GLAEIPELMAKASVIYNPLVFTVM
NIE-------FRRSLFQVMSNFR-------------
>Nemve_A7SN10
------------------------------------GDQMIYGSVMFLILT--IGLVGNI
LTIVILLR--K--DY-RS-K-LIVP---YMLNMAVLDALLILFG------YPVSINAILT
----------------------GR-RLKPEDRT--CKFNAFVNGSIGISAIITLTYISFL
MYRTIT----NT--TT-----------------M--------------------------
--PRQ-ISAV---YLFGSLCAIWTYGVLTMLPP-LVG-WSKFVPG-AAG-----------
FSCAPDW--GS--ASA--ST-LSYNIVLM--VLGFVIPV----GVISVCYYKIF------
------------------------------------------------------------
------------------------------------------------------------
------------------------------------------------------------
------------------------------------------------------------
---------------------------------------------------SWSPYCVVS
VMAMVH------RA--------------------------------------P-------
-------------------------SLPR-------GLAEIPELMAKASVIYNPLVFTVM
NIE-------FRRSLFQVMSNFR-------------
>Nemve_A9UMY0
------------------------------------GDRMIYGSVMFLILT--IGLVGNI
LTIVILLR--K--DY-RS-K-LIVP---YMLNMAVLDALLILLG------YPVSINAILT
----------------------GR-RLKPEDRT--CKFNAFMNGSIGISAIITLTYISFV
MYRTIT----NT--TT-----------------M--------------------------
--PRQ-KSAV---YLFGSLCAIWTYGVLTMLPP-LVG-WSKFVPG-AAG-----------
FSCAPDW--GS--ASA--SI-LSYNIVLM--VLGFVFPV----GVISVCYYKIFRFL---
------------------------------------C-FNPVPT----------------
------------------------------------------------------------
---------------------------------------AF-------------------
--ASI------------RNNRRR-----------------------VNVRIT--------
---------------------RMIMVSI------------------ISFVISWSPYCVVS
VMAMVH------RA--------------------------------------P-------
-------------------------SLPR-------GLAEIPELMAKASVIYNPLVFTVM
NIE-------FRRSLFQVMSNFR-------------
>Nemve_A7SN09
------------------------------------GDRMIYGSVMFLILT--IGLVGNI
LTIVILLR--K--DY-RS-K-LIVP---YMLNMAVLDALLILLG------YPVSINAILT
----------------------GR-RLKPEDRT--CKFNAFMNGSIGISAIITLTYISFV
MYRTIT----NT--TT-----------------M--------------------------
--PRQ-KSAV---YLFGSLCAIWTYGVLTMLPP-LVG-WSKFVPG-AAG-----------
FSCAPDW--GS--ASA--SI-LSYNIVLM--VLGFVFPV----GVISVCYYKIF------
------------------------------------------------------------
------------------------------------------------------------
------------------------------------------------------------
------------------------------------------------------------
---------------------------------------------------SWSPYCVVS
VMAMVH------RA--------------------------------------P-------
-------------------------SLPR-------GLAEIPELMAKASVIYNPLVFTVM
NIE-------FRRSLFQVMSNFR-------------
>Exapa_KXJ27326
------------------------------------HGGLVYRSVMFFIFA--VGFVGNL
LTVIVFVQ--K--RH-RS-K-IISP---YILNLAMADLFIIIFG------YPVVISATLS
----------------------SQ-KLLAGTAK--CTWSAFVNGSVGIASIATLTEISYI
MCRSIT----SI--QP-----------------K--------------------------
---ID-IHKK---RIAITILGAWIYGILTVVPP-LFG-WSRFVPG-TAR-----------
VSCAPDW--SS--DTF--QS-LVYNIALM--IMGFFLPL----AIILISYYKIYRAL---
------------------------------------L-LNSVLS----------------
------------------------------------------------------------
---------------------------------------RQ-------------------
--KAI------------LVRRRK-----------------------SQVKVV--------
---------------------RMIAASV------------------LAFVLSWSPYCVVC
LIAMIK------HE--------------------------------------Y-------
-------------------------IISS-------GEAEIPELMAKASVIYNPFVYIAM
NRD-------IRKTVKCLLNRSSFYQR---------
>Acrdi_XP_015763203
RRP----------------------------QQ---IAFIVYVVIMTVILI--VGFLGNL
FTIIVLRC--P--EH-KK-K-IITP---LMMNLAFADIIIIVFG------YPVVMASNFT
----------------------EH-NVLTNPML--CVWSGFINGSVGIASIANLTMMSLV
MFKSLN----KV--GT-----------------V--------------------------
---KK-IPWK---KMLAMILFTWVYGVLSMFPP-LVG-WNKFVPG-ASG-----------
ISCCPDW--SP--DTK--AA-VGYNILLV--FVGFVLPL----TIIIFCYYRMYRFI---
------------------------------------H-TQQPVT----------------
------------------------------------------------------------
---------------------------------------GN-------------------
--ASI------------QASRRR-----------------------SEIKIV--------
---------------------RMIALAI------------------AAFVLSWSPYCFVS
IAGTIR------GS--------------------------------------S-------
-------------------------LLTA-------GEAEVPDLLAKASVIYNPIVYTVM
NDR-------FRGTLLRVIP----------------
>Acrdi_XP_015773304
---------------------------FNW-NN---AWFIAYGVVMIAVLS--IGFLGNT
MTVLILRK--H--EH-AS-K-SLTP---LMINLAIASLIIIVLG------YPLVISLVVR
----------------------GS-HVTKEDPT--CRWSAFINGTVGISSIATLTEMSLV
INYSLH----RM--NP-----------------N--------------------------
---VR-LTKR---NMALLIAGAWLYGLVSMFPP-LVG-WNRFVPG-AVR-----------
ISCGPDW--TD--KSA--SG-VSYNLVLV--VLGFFLPL----CVMIKAYYEIYRLL---
------------------------------------R-SREMLI----------------
------------------------------------------------------------
--------------------------------------SAN-------------------
--GSF------------QLRQKL-----------------------YIKKLV--------
---------------------RMTVLAI------------------AAFMLSWAPYCFVS
IVAIFK------GS--------------------------------------H-------
-------------------------IITS-------GEAEIPELMAKASVIYNPVVYLIT
NSS-------YRASFWKVIS----------------
>Acrdi_XP_015764484
---------------------------ILI-SK---ASYYAYGVVMFFILT--VGFLGNV
MTLLVLFQ--H--EH-RK-K-AMTP---YMVNIALADIFIILFG------YPVAMRANLR
----------------------GK--I-LESSH--CSWGGFVNGAVGISSIFTLTEMSFV
SYHGLR----QV--NR-----------------S--------------------------
---SR-FSPF---QVVCSVAVAWLYGVLCMLPP-FLG-WNRFVVS-ASR-----------
ISCCPDW--SG--KSI--SD-AAYNLLLV--FFGFVAPL----TAMTVCYYKIYSLV---
------------------------------------H-HAVVPG----------------
------------------------------------------------------------
----------------------------------------N-------------------
-LPQI------------QLRRRQ-----------------------SELKVA--------
---------------------KVTAMNV------------------IAFLLSWAPYCCVS
LAAVFT------KQ--------------------------------------F-------
-------------------------VLVD-------WEAEIPELLAKASVIYGPIIYSTM
HSR-------FQATLFRILH----------------
>Acrdi_XP_015763233
---------------------------HKY-FS---AGYIAYGVVMFCILS--LGFVGNT
LTVLVLTK--R--EH-RW-R-GVTP---LMINLAVADLLIIIFG------YPTQVHANFT
----------------------GD-GV-PNDSH--CNYRGFINGIVGITCIFTLTEMGVV
SYSGLR----RV--SG-----------------N--------------------------
---VR-LSSY---QVACLIGAAWCYGALCMLPP-LLG-WSKFVIS-ASK-----------
LSCSPNW--SG--QST--AD-KAYTLLLV--TFGFFAPL----TVMIISYYKTFWVV---
------------------------------------R-RHFVPG----------------
------------------------------------------------------------
----------------------------------------N-------------------
--TAV------------QLRQRK-----------------------SMLRIV--------
---------------------HVTLMSV------------------ISMMLSWAPYCFIS
LASVVR------GK--------------------------------------P-------
-------------------------VIEN-------WEAEIPELLAKASVVYNPLIYTFM
NKS-------FRMTLFRIVGLHR-------------
>Acrdi_P_015769661
---------------------------HKY-FS---AGYIAYGVVMFCILV--LGFVGNT
LTVLVLTK--R--EH-KW-R-GVTP---LMINLAVADLLIIIFG------YPTQVHANFT
----------------------AD-GV-PDDSH--CNIRGFINGIVGITCIFTLTEMGVV
SYSGLR----RV--GG-----------------N--------------------------
---VR-LSAY---QVACLIGAAWCYGALCMLPP-LLG-WSKFVIS-ASK-----------
LSCSPNW--SG--QTT--AD-KAYTLLLV--TFGFFAPL----TVMIISYYKTFWVV---
------------------------------------R-RHFVPG----------------
------------------------------------------------------------
----------------------------------------N-------------------
--TAV------------QLRQRK-----------------------SMLRIV--------
---------------------HVTLMSV------------------ISMMLSWAPYCFIS
LASVVR------GK--------------------------------------P-------
-------------------------VIEN-------WEAEIPELLAKASVVYNPLIYTFM
NKS-------FRMTLFRIVGLHR-------------
>Nemve_A9UMZ3
---------------------------SEE-KT---GFYAVYGTVMFVILI--MGLLGNI
VIIPVLLS--S--EH-RK-K-SNSP---FMLNMAFVDILLCAFG------FTVSVSYNLA
--VK------------------SE-ST-KDSLR--CAWLAFINCFSGINSIATLTVMAAI
SYTGVT----SL--RA-----------------AQ-------------------------
--VQR-FDSK---KTAIIIAGIWIYSFVTTIPP-AFG-WNRFVPF-LDG-----------
ISCHPDW--VS--QKP--AD-KAYIGFLV--VLGFFLPM----IIIVFSYLKTYGYI---
------------------------------------R-HATIPA----------------
------------------------------------------------------------
-------------------------------------SLSN-------------------
--ESV------------FRRQLE-----------------------TKRKTL--------
---------------------RMVVAAI------------------LMFFISWSPYCIVS
LIESAK------GE--------------------------------------V-------
-------------------------VLSP-------GVSMIPELMAKASVMYNPVVYTLM
NAR-------FRATLKRLLHLSP-------------
>Nemve_A9UMZ0
---------------------------E---HQ---DVGTAYWVTMTVILT--LGVIVNI
AALWICFR--P--EN-RK-K-EITP---LIANIAVADLILITCG------HT---STHLR
----------------------GA-ALQRNEPP--CMWIAILNGIVGIVTIVTMASINIL
LLRKMQ----SV--VM--------------------------------------------
---VN-LPAC---RMAALIACIWGYSISVMSTP-LLG-WGSFYPG-KSS-----------
ANCEPEW--TS--RGL--GD-ISYNVTLL--VTAFVFPM----AVIIYTFYRIKRFS---
HC-----------MYM--------------------T-RLRNEI----------------
------------------------------------------------------------
------------------------------------------------------------
-PTAF------------PQGRRR-----------------------MYTTLS--------
---------------------RMMVGVT------------------VAFTLSWSPDAILS
VISMVT------GR--------------------------------------P-------
------------------------------------IIHVVPSLMAKSSVIYTPIVYIAF
SRS-------FRSAVNALYSLLT-------------
>Nemve_A9UMZ5
RFG----------------------------GK---SGYVMYYMTMLVILI--AGISGNG
ITIVICRR--P--EH-RK-K-EITP---LLINLAVADLIIVTFG------YSLTFTSNIR
----------------------GA-YLVEGDPL--CYWSAIVNGTVGIGSIVTMVVVNIL
ICKSTQ----RN--II--------------------------------------------
---FK-LSPR---TMAVAFVGIWTYSACVVFPP-LFG-WNRIVPG-TAH-----------
TSCEPDW--SN--QTS--LG-LSYNIYMM--VFGFFLPL----ICISFTFYRIRKCL---
------------------------------------A-APTVLQ----------------
------------------------------------------------------------
------------------------------------------------------------
-----------------NTFKKR-----------------------AYVELV--------
---------------------RMMAGVV------------------TAFTLSWSPYAIVC
LKSMVV------GE--------------------------------------Q-------
-------------------------KLAP-------FTSEVTALMAKASAVYNPIVYVVL
SKR-------FRSSLVSLVVSVAEGL----------
>Nemve_A9UMY8
-------------------------------SDDHVSRIWMYGTPMFLILA--LGVVGNG
LAIAVLFR--K--QH-RN-K-IIVP---FMINIAMADMFIVVAS------YPVFIYDNIF
----------------------RY-PVNDFNYR--CVWYGLSNCCIGMASIGSYALIAVL
VYKTVAS---NP--IK-----------------K--------------------------
--NNG-LSVR---FRNVLLVAIWIYGILCALPP-LLG-WNLYIRG-PEG-----------
LSCGPVW--VT--RRA--DY-IAYNITLV--VVGFVVPV----SIMGFSYFKVLRFF---
------------------------------------F-KQGLPN----------------
------------------------------------------------------------
------------------------------------------------------------
-HNIL------------RASWAL-----------------------YQRRVA--------
---------------------CMVGLSS------------------AAFLLSWSPYCFVS
VASMAT------GE--------------------------------------H-------
-------------------------VLAA-------STAMFPELMAKASVIYNPMVYTAM
DTG-------FRKGLVKMLG----------------
>Nemve_A9UMY7
-----------------------------L-TP---YGYNLLAGFIFFLIL--FGCFLQG
ITLLILLK--K--EN-QQ-K-SLTP---YLLNIVAANTFMILGS------FPTTLVSSFA
----------------------RG-WA-FNDAV--CKFIGFVGGCAATSMIASMLCITIT
IHRTIA----KQ--NV-----------------T--------------------------
--NHI-LHQPPNKTQLKIIIGVWMYSAVIMLPP-VTG-LTEMKLE-AAD-----------
TNCAPNW--SP--DTP--GD-LAYILILC--VTAYFIPV----GASLFYYLQIRKAL---
------------------------------------S-AHMALA----------------
-----------------------------IP-----------------------------
------------------------------------------------------------
--VAS------------IQAQLR-----------------------RFQNIT--------
---------------------YMTAVAI------------------AAFTITWLPYAVYV
LIAAFG------GS--------------------------------------H-------
-------------------------LFDA-------VMSVVPAMVAKMSILYNPFVYALV
NPR-------FRKSIIDLLT----------------
>Nemve_A9UMZ6
-----------------------------L-TP---YGYNLLAGYIFFLIL--FGCFLQG
ITLLILLK--K--EN-QQ-K-SLTP---YLLNIVAANTFMILGS------FPTTLVSSFA
----------------------RG-WA-FNDAV--CKFIGFVGGCAATSMIASMLCITIT
IHRTIA----KQ--NV-----------------T--------------------------
--NHF-LHQPPNKTQLKIIIGVWMYSAVIMLPP-VTG-LTEMKLE-AAD-----------
TNCAPNW--SP--DTP--GD-LAYILILC--VTAYFIPV----GASLFYYLQIRKAL---
------------------------------------S-AHMALA----------------
-----------------------------IP-----------------------------
------------------------------------------------------------
--VAS------------IQAQLR-----------------------RFQNIT--------
---------------------YMTAVAI------------------AAFAITWLPYAVYV
LIAAFG------GS--------------------------------------H-------
-------------------------LFDA-------VMSVVPAMVAKMSILYNPFVYALV
NPR-------FRKSIIDLLT----------------
>Nemve_A7RVG8
-----------------------------L-TP---YGYNLLAGYIFFLIL--FGCFLQG
ITLLILLK--K--EN-QQ-K-SLTP---YLLNIVAANTFMILGS------FPTTLVSSFA
----------------------RG-WA-FNDAV--CKFIGFVGGCAATSMIASMLCITIT
IHRTIA----KQ--NV-----------------T--------------------------
--NHF-LHQPPNKTQLKIIIGVWMYSAVIMLPP-VTG-LTEMKLE-AAD-----------
TNCAPNW--SP--DTP--GD-LAYILILC--VTAYFIPV----GASLFYYLQIRKAL---
------------------------------------S-AHMALA----------------
-----------------------------IP-----------------------------
------------------------------------------------------------
--VAS------------IQAQLR-----------------------RFQNIT--------
---------------------YMTAVAI------------------AAFAITWLPYAVYV
LIAAFG------GS--------------------------------------H-------
-------------------------LFDA-------VMSVVPAMVAKMSILYNPFVYALV
NPR---------------------------------
>Nemve_A7RVG9
-----------------------------L-TP---YGYNLLAGFIFFLIL--FGCFLQG
ITLLILLK--K--EN-QQ-K-SLTP---YLLNIVAANTFMILGS------FPTTLVSSFA
----------------------RG-WA-FNDAV--CKFIGFVGGCAATSMIASMLCITIT
IHRTIA----KQ--NV-----------------T--------------------------
--NHI-LHQPPNKTQLKIIIGVWMYSAVIMLPP-VTG-LTEMKLE-AAD-----------
TNCAPNW--SP--DTP--GD-LAYILILC--VTAYFIPV----GASLFYYLQIRKAL---
------------------------------------S-AHMALA----------------
-----------------------------IP-----------------------------
------------------------------------------------------------
--VAS------------IQAQLR-----------------------RFQNIT--------
---------------------YMTAVAI------------------AAFTITWLPYAVYV
LIAAFG------GS--------------------------------------H-------
-------------------------LFDA-------VMSVVPAMVAKMSILYNPFVYALV
NPR-------RKPY----------------------
>Nemve_A9UMZ2
L------------------------------SG---TSYNAYAVGILLILL--TGVGTNG
CLLFFLFR--N--KQSRQ-R-VLTP---YLVGISAANSTMIETC------LPITFTNAMS
----------------------HR-WL-FNDVV--CRVEGFIAGTAAISMMLTLACIVYK
VHKGMT----HI--LV-----------------R--------------------------
--NRA-LYKRSR-RPWGLIAGVWLASAVTMLPP-LTG-VTSMTYE-AGQ-----------
TNCAPNW--RP--EDT--RD-IIYAVSLT--TIVFIVPM----SACIFYLVRIRVTL---
------------------------------------S-RLHVHQ----------------
------------------------------------------------------------
------------------------------------------------------------
--SRP------------RSRFAL-----------------------AYKGIT--------
---------------------KMVGVSV------------------AMYVVTWMPYCVCV
FVSLCG------GA--------------------------------------S---L---
-------------------------LRSP-------SVTFIPHLIAKSSFLWMPIIYFLL
YNR-------FKNFSSTSSRAS--------------
>Exapa_KXJ10439
V------------------------------SK---AAYIGYAFGIAVFFA--LGIPLQL
VNLKALLH--K--DS-YR-K-ELTP---YLINIAVANLIFMFAS------FPSSFVSAIK
----------------------ES-WA-FSRQF--CLAEGFLSGTSSIAMICFLMVIIGK
THRAIT----DF-SFV-----------------G--------------------------
--HRD-RRPR---KNTIPIALVWLFSVVGMLPP-LTG-LTSMSLE-GGG-----------
TNCAPEW--RP--ANT--GD-LVYALVLT--VFAFFVPI----TMSMRYLYKISQSL---
------------------------------------A-QHKNVC----------------
------------------------------------------------------------
------------------------------------------------------------
-EKNL------------RARVII-----------------------EYGSIS--------
---------------------RMIGAAI------------------FLYIIAWTPYCFGV
LISLFG------GR--------------------------------------N-------
-------------------------LLDG-------ELSLLPTIIAKSSAVYIPIVYVTF
NGR-------QRKNSGDMSSFLE-------------
>Nemve_A9UMY6
----------------------------------------AFAVFVAFTFV--FGLMAQA
LTITIFVR--D--EN-RH-F-KLSP---YFVNLVVCNLLLLLSS------YPLAFIASVK
----------------------DA-WV-GGEIA--CQASGYIVSVAAAVSFVTMAFFTME
IYRHVT----KT-DIT-----------------I--------------------------
--NER-IQTKRCGKTAKIISFIWVYSCVCVAPP-LLG-WSSMTEQ-SGH-----------
TNCAPDW--VT--QDA--EG-LSYLIFLV--IAVFLIPM----AVTAMFFIKLYRYF---
------------------------------------H-NPQIDV----------------
-----------------------------NA-----------------------------
------------------------------------------------------------
--TPS------------FLLKIE-----------------------RYKMTL--------
---------------------KVVFAAI------------------LANALCWSPYALYS
LVSSFK------GE--------------------------------------E-------
-------------------------MVTG-------YQSLIPAHFAKISAVVNPIVYWIF
NPRKSTFIRAFRHSNAKNIL----------------
>Nemve_A7S8K8
----------------------------------------VFAGFVAVVFV--FRIVSQI
VTILIFQR--N--EN-RH-F-RLAP---YFINTAISNLILILSS------YPLAFVASLS
----------------------HN-LH-EGTFI--CDFTGYLVSVGSAGAFVTMAVLTFE
IYQHVS----SE--AN-----------------I--------------------------
--GQA-IEEEKQWKTFKILGAIWIYSCLCLTPP-LVG-WSSMTLQ-SDK-----------
TNCAPNW--VT--QDV--KG-LSYLVFLT--TSVFIIPM----AVTGVYFYKLYRYF---
------------------------------------H-NTDINV----------------
-----------------------------TS-----------------------------
------------------------------------------------------------
--NPS------------FAYKLE-----------------------HYKVTQ--------
---------------------KMVFAAI------------------TVNAICWSPYAIYS
LASSIK------GE--------------------------------------E-------
-------------------------LSQG-------AGSLIPSYFGKVSAIFNPIVYWIF
NTR-------FRNTSWKIACCCL-------------
>Nemve_A9UMZ1
----------------------------------------VFAGFVAVVFV--FRIVSQI
VTILIFQR--N--EN-RH-F-RLAP---YFINTAISNLILILSS------YPLAFVASLS
----------------------HN-LH-EGTFI--CDFTGYLVSVGSAGAFVTMAVLTFE
IYQHVS----SE--AN-----------------I--------------------------
--GQA-IEEEKQWKTFKILGAIWIYSCLCLTPP-LVG-WSSMTLQ-SDK-----------
TNCAPNW--VT--QDV--KG-LSYLVFLT--TSVFIIPM----AVTGVYFYKLYRYF---
------------------------------------H-NTDINV----------------
-----------------------------TS-----------------------------
------------------------------------------------------------
--NPS------------FAYKLE-----------------------HYKVTQ--------
---------------------KMVFAAI------------------TINAICWSPYAIYS
LASSIK------GE--------------------------------------E-------
-------------------------LSQG-------AGSLIPSYFGKVSAIFNPIVYWIF
NTR-------FRNTSWKIACCCL-------------
>Nemve_A7RTL7
---------------------------VLY-SP---GIYTAFAVCLVFLFI--LGGVSHS
LAFVVLLH--R--EH-LA-K-ELNP---FLLNICIADTIALLVE------FPLVFVACVN
----------------------HG-WS-LGTVT--CYMAGITGSVTGIVMLFTLSYMCVI
IYHHIN----ER-DLA---------------TSS---FHLSHLTN---------------
--GNP-VAWH---RGWKHLLVIWLCACVLLLPT-LVG-WGSIAPQ-VGC-----------
SVCAPNW--GA--QTV--AH-SSYMVALT--ILGFALPM----SIALVYLMKIYRYS---
------------------------------------T-HHPSGA----------------
------------------------------------------------------------
------------------------------------QPNVF-------------------
--SFQ------------YVRARA-----------------------QHMAAA--------
---------------------KVVSLQV------------------LVYLLLWLPYWVCG
FVVLVS------GGG-------------------------------------D-------
-------------------------MVPAGASPGRQAAAALPWILAHVGPVFCPCVYAAM
NNR-------FRSTVSSVMS----------------
>Brabe_amphiop6
---------------------------SPT-DV---TMQLIFGSMMLVFGL--IGVVGNV
VALYAFCR--T--RS-LR-R-PKNY---VVANLCLTDMFVCLVY------CPIVVSRSFS
----------------------HG-FP--SKES--CIVEGFMVGVGSIASICSLAAIAVE
RYLSVT----QP--LK-----------------S--------------------------
--LTI-LTQR---KLLVAVLTVWVYSLLLAFPP-LVG-WGRYVRE-ETY-----------
ISCTFDY--LS--TDD--AT-RAYVITLV--MGAFGFPL----LTIAYCYIRVFTTA---
------------------------------------R-KHAEER----------------
-----------------------------KFM----------------------------
------------------------------------------------------------
--SPL------------KRPESR-----------------------TEIKTA--------
---------------------VTACVIT------------------TSFCLCWCPYAVVA
TLGISG----------------------------------------------V-------
-------------------------SVQQ-------QTVFSAALLAKLTVIINPIVYVLS
IPN-------FRKALFAQEREKY-------------
>Mnele_opsin2
TVD------------------------S---DP---KAVYILTSLLCMNCI--FSLVGNM
LVIYTFLR--E--RP-LG-A-PLRT---ILCHLAITNLMIAGIG------EPMVVISGFN
----------------------LR-WV-FGEMG--RKIEAYTVTASGLMAMSLLAFVSIE
RYLRVT----PG--QK-----------------F--------------------------
--L---IRQT---TSVRVCTLMWIYNVIYASLP-FYG-IAAWRGE-GIG-----------
ISNSLSW--DT--NNK--ID-VAYVMVMM--ATGYFIPL----AVITFCYNRILHFV---
------------------------------------K-QAVDVY----------------
-----------------------------DEVERLGHN--------IPADGMTMET-Q--
----LSKTHASTAGPGVSVTGE------SSLLNAGDQEGPSRGGTS-KTGDTVTPEVSVD
TTTKKQTSTVKDSSEEPGNRIKA-----------------------AEKKIS--------
---------------------NVVAIII------------------VSFFISWTPYTIVN
LLVTFD------KA--------------------------------------D-------
-------------------------YLASG------INATIPAFLAKTSTVWSPIIYCFM
NGE-------VRNANLRTIDHI--------------
>Pleba_opsin2
VVG------------------------E---DP---KVVYSLASLLALNAL--GSIIGNA
LVIYTFLK--E--KP-LG-A-PLRI---ILTHLAVTNLIIATIG------EPMVVISGFS
SEYSGK------QGRSGLEFSFVK-WV-FGEMG--RGFEAFVVTSCGLMAMSLLALVSIE
RYLRVT----PR--QR-----------------F--------------------------
--P---FTEP---TAVKCCSFLWVFNVIYASLP-FYG-IAKWNGE-GIG-----------
ISNSITW--ET--KNK--ED-FIYIICMM--CTGYFIPL----FVIAFCYNRILFFV---
------------------------------------K-QAVDVY----------------
-----------------------------DDNFIVGQ-----------PAEMTMETN---
------ITSAANSQNRSSAAQT------SKNMKTDEQSGSSR----------IEPNTDQN
SGDELATGDMNT-----HNIIKA-----------------------AERKIS--------
---------------------HVIAVII------------------MSFFISWTPYTVVN
LLVTFD------NE--------------------------------------H-------
-------------------------AFSKG------IHATIPAFMAKTSTLWSPIIYCAM
NGE-------VRTANMKTLSKL--------------
>Mnele_opsin1
---------------------------LLL-GM---GLRISLSIAMGCVCV--GSVFGNL
LVLISLVR--E--RP-LP-NPAVQL---IFRHLSLANFLLACIG------EPLVVISLAS
----------------------GK-WV-WGESM--RLFEAFWVTTFGLLSMMILALISLE
QYSRFV----RQ------------------------------------------------
---KQ-LRTV---QVAVILSGIYLLALIFGVSP-LLG-WCGYGPE-GYG-----------
VSNSLLW--NE--LTD--NS-ASYIVTVM--IVGYFFPL----VIITYCYRSIYQLV---
------------------------------------Q-AQSNVAIV--------------
-----------------------------RTMVSV-------------------------
-----------------------------------NVTSLA-------------------
--VNR------------NHSLIV-----------------------QERKLA--------
---------------------TTITFVI------------------LSFFFAWTPYVLIN
LLNMFT------TW--------------------------------------V-------
-------------------------VKYK-------ILATIPALFAKSSTLWWIIIYSMM
DKR-------IKKACRKTCEHF--------------
>Pleba_opsin1
------------------------------------ELRISLSLIMACVCT--GSVFGNM
LVFVSLVK--E--RP-LP-NPAVEM---IFRHLSLANLVLAGIG------EPLVVVSLAA
----------------------GK-WV-WGESM--RFFEAFWVTTFGLFSMMILGLISFE
QYSRFV----KQ------------------------------------------------
---QQ-LKTH---QVAVLLSGIYFLAFFFGIAP-LVG-WCEYGPE-GYG-----------
VSNSLMW--NN--LND--NN-ASYIICAM--IVGYFFPL----IIIMFCYRAIYRLV---
------------------------------------Q-AQLNTSVV--------------
-----------------------------KMTVSA-------------------------
-----------------------------------NVTSLS-------------------
--TNR------------NHIMLV-----------------------QERQLA--------
---------------------STITFVI------------------LSFFFAWTPYVFVN
IINMFS------TL--------------------------------------V-------
-------------------------LKYR-------ILATIPALFAKSSTLWWIIVYCLM
DVR-------IKKACRKTCLRF--------------
>Provi_DN250633_c0_g1_i1
------------------------------HNP---LVFITVTIVFTLITI--FGVGLNV
AALFCAFY--R--KC-YR-H-WPNI---FLIAVHVSSLTIAACA------HPLMTMSSFL
----------------------KM-AN-FSLLG--CEVYGFLVTFFGLTEINLFAAASVS
YYFYVG----KM--EY-----------------G--------------------------
---TT-MPKW---RLTIIVCSCYVVALGWAIGP-LVG-WNAYVPE-GLL-----------
SACCVDW--TT--ENP--IS-QAYIVLML--IIEFIFPV----TIIIVFHTKLFVKL---
------------------------------------R-QHRQRL----------------
------------------------------------------------------------
------------------------------------------------------------
-----------------STRSRT-----------------------DKSRSA--------
---------------------YILLLMT------------------VSFLVSWSPYAVMS
FMNILG------IK--------------------------------------R-------
--------------------------QNQ-------LLNTIPALMAKSTTVWDPLIFLMR
MSD-------GRKK----------------------
>Hydvu_F1LIP5
----------------------------------------ALNLFLFTILF--TSVILNA
TACYIILL--K--IK-KK-E-ITHL---FITSISLTNMLESIVG------FIPQITTSEN
--F----------------------LL-ERTPL--CISSGFAVFGCAITSITHITALSFM
RTIVMK----YP--FF-----------------Y--------------------------
--YKTCKKMW---VKATLIAMCYFYGFSWATFP-LIG-WSKYELD-LDK-----------
KRCSLDW--KL--TQS--DS-ASYFLTIL--IFCNLLPA----IVISTTLYTSRKII---
------------------------------------S-KRNARE----------------
------------------------------------------------------------
--------------------------------------DCQ-------------------
--NH-------------QASLDI-----------------------LENDYL--------
---------------------NVCLLST------------------ATFFFIWTPYAVIG
VLTILK----------------------------------------------I-------
-------------------------VIPT-------QLVTAGAMFAKLSTITNVVINCFI
VKS-------FKNQLLELRLIQYIRN----------
>Hydvu_F1LIP3
----------------------------------------TANIFLSTIIL--ASVVLNT
TACYIILF--K--VK-KK-K-LTHL---FIISISVANLIESIVG------LTPQLFISNE
--L----------------------IL-VKTPL--CVINSFAIMGLAITSITHISVLSLI
RIVVIK----YP--IF-----------------Y--------------------------
--YKTCKKMW---CKVILISICYIYGFGWATVP-LIG-WSKYVLD-LDK-----------
MRFSLDW--KL--TQA--DS-LSFILTLL--VFCNILPG----AVIALTTYIGTKTI---
------------------------------------S-KQKSNE----------------
------------------------------------------------------------
--------------------------------------VSQ-------------------
--TEK------------EKPVDI-----------------------LEKYYL--------
---------------------RVFTLSA------------------LMFFVIWTPYAIVG
ILTLSK----------------------------------------------F-------
-------------------------VIPT-------HFVTVAALFAKLSTISNVLINCFI
NKS-------FQNQLLSLGIIQAFIN----------
>Hydvu_F1LIP4
----------------------------------------TSSIFLSLILI--VSVVLNT
TASYIMLF--K--VK-KK-E-LMHL---FIISLSTTNLLESIVG------ITPQIIFSEQ
--S----------------------LL-RKTPL--CIFSGFAVFGFAVTSITHMSAFSLI
RTVIVK----YP--IY-----------------Y--------------------------
--FQRYKAFH---YKAALILSCYVYGFSWATFP-FIG-WSKYEVD-LDK-----------
KRCSLDW--KL--SQS--ES-PSFFLAIL--IFCNILPG----TVIALGLYFSTKII---
------------------------------------H-RRKACK----------------
------------------------------------------------------------
--------------------------------------TRQ-------------------
--DK-------------NKTLDI-----------------------LEMEYL--------
---------------------KVNFLSA------------------ILYFVIWTPYAIVS
ILTLLK----------------------------------------------I-------
-------------------------TVPA-------YLVTVSALFSKLSTISNVLINCFI
NKS-------FQKHLLNLRLIRFLAN----------
>Hydvu_F1LIP2
------------------------------------VLVALYTTYIVVLIT--LSMSLNL
IICYVIIR--K--IK-AI-E-IPHL---FILSISISDIVHTVVG------LVSEVCVLHK
----------------------VT-SL-KNSYV--SVGASFLTYSISVSNIMQIVMISAI
RVVALK----RP--MF-----------------Y--------------------------
--FENCDKVK---YKMASLCCCYFYGILWASFP-LLG-WSKYEED-LDK-----------
KRCSLDW--NL--TKS--NT-FSYLMFAF--IFCYKLPT----TLLIWALRVKHQTV---
------------------------------------D-EHRRFR----------------
------------------------------------------------------------
------------------------------------------------------------
-ENRP------------NEQIEI-----------------------LEKAYL--------
---------------------KVLLCSA------------------IAYFVVWTPYSVVS
LLSIFK----------------------------------------------V-------
-------------------------KIPS-------IIFTFCALFAKLSAVLNALVNCYI
NKS-------FQAHLHDLRIFQCFL-----------
>Hydvu_F1LIP1
------------------------------------VLISAYSACVLAIII--LSTLLNA
LLIYIIIY--K--IK-VT-K-LPHV---FILSISISDVIHTLIG------YTAEVWVLHE
----------------------VY-SL-KKSFI--CIGASFLMVFITVSNILQTVIISIM
KVIAIR----WP--FF-----------------Y--------------------------
--IIYCKTIK---MKILLLFFCYFYGFLWPFIP-LFG-WSKYELD-LDK-----------
MRCSFDW--KL--IHS--GS-LSYLIVLL--SFCYILPI----VALVFAYIAIKKTV---
------------------------------------S-DRCTVK----------------
------------------------------------------------------------
------------------------------------------------------------
-RAQL------------GKNRGI-----------------------QEMVYL--------
---------------------KLALWSA------------------ILYFIIWTPYAGAS
LLSVFK----------------------------------------------I-------
-------------------------KSPN-------VIYTLCALFSKLSAVSNALMNCYF
NKY-------FRNHLKKIKLFQYFIK----------
>Drome_octopamineRC
IAVSVEDVVAGQAQDIQASEGSTDDADGSS-HL---ALVFVKCFIIGFIIL--AAILGNM
LVIVSVMR--H--RK-LR-I-ITNY---FVVSLAVADMLVALCA------MTFNASVMIS
----------------------GK-WM-FGSVM--CDMWNSFDVYFSTASIMHLCCISVD
RYYAIV----QP--LD-----------------Y--------------------------
--PLI-MTQR---RVFIMLLMVWLSPALLSFLPICSG-WYTTTEN-YKY------LKSNP
HICEFK------------VN-KAYAIVSS--SMSFWIPG----IVMLSMYYRIYQEA---
------------------------------------D-RQERLV----------------
-----------------------------YRSKVAALL----------------------
---------LEKHLQISQ--------------IPKPRPSIQ-------------------
-VEQS------------TISTMR-----------------------RERKAA--------
---------------------RTLGIIM------------------SAFLICWLPFFLWY
IVSSLC------DS--------------------------------------C-------
-------------------------ITPR-------LLVGILFWIGYFNSALNPIIYAYF
NRD-------FRAAFKKTLKSLFPYAFYF-------
>Sacko_octopamineRC
---------------------------VDQ-RP---FVVVIKATVFTIIIL--LAIGGNI
LVVLAVCL--H--QR-LR-V-LTNY---LVVSLACTDLLVALFV------MPFNASIELT
----------------------GK-WL-FGLPF--CDVWNSLDVCFSNASLQHLCCIAVD
RYVAIT----QP--FE-----------------Y--------------------------
--PNK-ITKK---RIFQMICGVWSSSLLISFVPIHMG-WYSTNEH-LEY------KKTHP
EECPFV------------TN-KIYTLISS--SVSFWIPC----IIMIFTYLKIFLVA---
------------------------------------R-RQALLI----------------
-----------------------------QASRAITLE----------------------
------------------------------------LSGGD-------------------
--TPG------------STQRLT-----------------------KEHKAA--------
---------------------KTLGIIM------------------GAFIACWLPFFLWY
TTTMIC------GD-------------------------------------AC-------
-------------------------PYPD-------ILISILFWIGYCNSALNPIIYAFC
NRD-------FRKAFRHLLVDVFWKGRH--------
>Closi_octopamineRC
------------------------------------LSQIFKGLCFSLIIF--AALFGNA
LVFIAVQR--F--ER-LR-RVKTNI---FLVSLAMADFLVALVV------MPFSACMSLM
H---------------------GR-WI-FGDWF--CDVFNANDVLFSTASILHLCCISME
RYIAII----NP--LS-----------------Y--------------------------
--DRK-MTKS---RVTLMITTTWILSILISYLP-IMSGIYTTAEY-LVQ------RGSQH
EVCEFV------------VN-PIYAVVSS--STSFTIPS----IVMVAVYVRIYIEA---
------------------------------------R-KQERKI----------------
-----------------------------HHLHLSKKLKTSSDATMYTTEQPRGSVEKET
-------TVPENLTNLLMTASETNHQPITNRMSPPSIPNQS-------------------
-LESR------------EHLKIH-----------------------RENKAA--------
---------------------KTLGIII------------------GAFILCWCPFFFWY
ISTNVC------RAFA-----------------------------------DC-------
-------------------------PYPS-------ILGEVLFWIGYFNSTLNPIIYAFY
NRS-------FRRSFKHILQ----------------
>Homsa_dopamineRC
V--------------------------VER-DF---SVRILTACFLSLLIL--STLLGNT
LVCAAVIR--F--RH-LR-SKVTNF---FVISLAVSDLLVAVLV------MPWKAVAEIA
----------------------GF-WP-FGSF---CNIWVAFDIMCSTASILNLCVISVD
RYWAIS----SP--FR-----------------Y--------------------------
--ERK-MTPK---AAFILISVAWTLSVLISFIPVQLS-WHKAKPT-SPSDGNATSLAETI
DNCDSS------------LS-RTYAISSS--VISFYIPV----AIMIVTYTRIYRIA---
------------------------------------Q-KQIRRI----------------
-----------------------------AALERAAVH----------------------
---------AKNCQTTTG--------------NGKPVECSQ-------------------
-PESS------------FKMSFK-----------------------RETKVL--------
---------------------KTLSVIM------------------GVFVCCWLPFFILN
CILPFC------GS--------------------------------------G----E--
---------------------TQPFCIDS-------NTFDVFVWFGWANSSLNPIIYAF-
NAD-------FRKAFSTLLG----------------
>Xenla_dopamineRC
L--------------------------TER-ES---SFRVLTGCFLSVLIL--STLLGNT
LVCAAVIR--F--RH-LR-SKVTNF---FVISLAVSDLLVAVLV------MPWKAVAEIA
----------------------GF-WP-FGTF---CNIWVAFDIMCSTASILNLCVISVD
RYWAIS----SP--FR-----------------Y--------------------------
--ERK-MTPK---VAFIMIGVAWTLSVLISFIPVQLN-WHKAKTT-SFFDLNITLHDRTM
DNCDSS------------LN-RTYAISSS--LISFYIPV----AIMIVTYTRIYRIA---
------------------------------------A-KQIRRI----------------
-----------------------------SALERAAVH----------------------
---------AKNCQNSTS--------------NRNSLDCQQ-------------------
-PESS------------LKTSFK-----------------------RETKVL--------
---------------------KTLSVIM------------------GVFVCCWLPFFILN
CIVPFC--DPSLTT--------------------------------------S----G--
---------------------TEPFCISS-------TTFDVFVWFGWANSSLNPIIYAF-
NAD-------FRKAFSNLLG----------------
>Trica_dopamineRC
---------------------------DPV-TM---MSILVVGTFLTLLIF--LSVAGNI
LVCVAIYT--D--RG-LR-R-IGNL---FLASLAIADLFVASLV------MTFAGVNDIL
----------------------GY-WI-FGAQF--CDTWVAFDVMCSTASILNLCAISLD
RYIHIK----DP--LR-----------------Y--------------------------
--GRW-VTRR---VALGTIATIWLLAALISFVPISLG-LHRPPQP-LVYN----AGGQNY
PTCALD------------LT-PTYAVVSS--CISFYVPC----IVMIGIYCRLYCYA---
------------------------------------Q-KHVKNI----------------
-----------------------------RAITRPIDLP---------------------
------------------------------------------------------------
-ENSN------------TKKSMKQ---KNKALHIHLHNHHSSPYHVSDHKAA--------
---------------------VTVGIIM------------------GVFLICWVPFFCIN
IVAAFC------KT--------------------------------------C-------
--------------------------IPD-------ITFKILTWLGYSNSAFNPIIYSIF
NTE-------FREAFKRILTAHYPA-----------
>Homsa_adrenRC
---------------------------APV-NI---SKAILLGVILGGLIL--FGVLGNI
LVILSVAC--H--RH-LH-S-VTHY---YIVNLAVADLLLTSTV------LPFSAIFEVL
----------------------GY-WA-FGRVF--CNIWAAVDVLCCTASIMGLCIISID
RYIGVS----YP--LR-----------------Y--------------------------
--PTI-VTQR---RGLMALLCVWALSLVISIGP-LFG-WRQPAPE-DE------------
TICQIN------------EE-PGYVLFSA--LGSFYLPL----AIILVMYCRVYVVA---
------------------------------------K-RESRGL----------------
-----------------------------KSGLKTDKS---------DSEQVTLRIH---
---------RKNAPAGGS--------------GMASAKTKT-------------------
-HFSV------------RLLKFS-----------------------REKKAA--------
---------------------KTLGIVV------------------GCFVLCWLPFFLVM
PIGSFF------PD--------------------------------------F-------
-------------------------KPSE-------TVFKIVFWLGYLNSCINPIIYPCS
SQE-------FKKAFQNVLRIQC-------------
>Xentr_adrenRC
---------------------------ATI-NI---SKAIVVGVIFGVFIT--FGVLGNI
LVILSVAC--H--RH-LQ-T-VTHY---FIANLAVADLLLMSMV------LPFSATFEIQ
----------------------GY-WL-FGRIF--CNIWAAVDVLCCTASIMSLCAISID
RYIGVS----YP--LR-----------------Y--------------------------
--PSI-MTEK---RGVLALLCIWVLSLVISIGP-LFG-WKQPAPE-DD------------
KICEIT------------KE-PGYALFSA--FGSFYLPL----SIILVMYFRVYIVA---
------------------------------------K-RESKVL----------------
-----------------------------TSGMKLEKS---------DSEEVTLRIH---
---------RKSTPESIG--------------STSSSKQKT-------------------
-QFSV------------RLLKFS-----------------------REKKAA--------
---------------------KTLGIVV------------------GCFVLCWLPFFLVM
PIGSIY------PP--------------------------------------A-------
-------------------------NSSD-------TIFKITFWLGYFNSCINPVIYPCS
SPE-------FRKAFQNILHARC-------------
>Limpo_adrenRC
---------------------------AAD-DV---LLLIVKGTLLALFIL--LTVCGNM
LVLMAVFI--F--SH-LR-T-ATNY---FIVNLALADLLLGLTV------LPFSASLELL
----------------------KQ-WH-FGEEF--CTVWAATDVLCCTASIVSLCVISTE
RYIGVT----QP--LT-----------------Y--------------------------
--SSI-VTRR---RAIVACFAVWALSLSISVGP-LLG-WREPPPS-DP------------
VICEVN------------KD-KDYVLFSV--VFSFYIPL----TIILILYFKIYKAA---
------------------------------------A-KQTKFL----------------
-----------------------------ETGVRRVRSSGN-----NSSEEITLRVHTGT
QYAATSLQSRRLTDDYGD--------------CISQRHLVG-------------------
-GHQG------------RLGKFR-----------------------RQKKAA--------
---------------------KTLGIVV------------------GVFILCWFPFFFLL
PLSALC------EQ--------------------------------------C-------
-------------------------QVPK-------LLFDTVFWIGYFNSCLNPIIYARS
SRD-------FQRAFGDILQ----------------
>Nemve_XP_001627311
--------------------------------------VVLASGLLALLIV--GTIFGNS
LVCAAFYL--F--RD-LR-T-VTNY---FVVSLAIADLLVGFVS------MPLWFTYLVF
Q------------------------WPPQNSEI--YALWLCFDIATATASIMNLAVISVD
RFYAIT----LP--FQ-----------------Y--------------------------
--SQK-ITKK---RACLAIVFVWLYAFAVSSSR-AIS-FAIPS-----------------
------R--ES--RAQ--FS-FGYTFFVA--TASFFVPL----PVMIYCYTRIFSVA---
------------------------------------R-VQAAKI----------------
-----------------------------RELDSVRSF----------------------
---------IESPRN---------------GNSRPVLTSQS-------------------
-SFRL------------QRRALS-----------------------TDIKAA--------
---------------------KTLAIVM------------------GAFLLCWAPYIIAL
LLEVSC------PR--------------------------------------C-------
----------------------VPFQDKY-------TLAKAVKWLVYSNSALNPIIYTAL
NRA-------FRDAFKRVLC----------------
>Triad_XP_002113363
------------------------------------VYLILQATILSIITL--FMIVGNF
IVIVVVNR--S--EQ-LQ-N-ATGI---FMANLAVTDLTLGVIL------MPITIASSIL
----------------------GR-WI-FSDIM--CKFCGFLNVMLCSTSALTVMLLSID
RFIAIS----RP--MQ-----------------Y--------------------------
--IKI-MSKK---RALVLSTYMWIHSAIVSTFP-LLG-WAKYEYV-EAE-----------
AVCFAI------------ES-VSYFNFLC--ASTVFLAI----FLIIITHIYILKVA---
------------------------------------I-KQSQQI----------------
-----------------------------VTL----------------------------
------------------------------------TPGFE-------------------
--DVT------------RETMRQ-----------------------MNRKTA--------
---------------------KTVLIIV------------------GVYLACWIPYISLT
YVQIYA------NY----------------------------------------------
-------------------------VPPP-------IAITITSGLIFVNSASNPIIYGTF
HRR-------FRNAF---------------------
>Triad_XP_002112437
V------------------------------SD--CLWRIILSCFMTLFML--MSCIGNG
AVLLVLRY-HH--DD-IK-S-ASNY---FITNLALTDFLLGVLC------MPCILISCLN
----------------------GQ-WV-FGQTL--CSLTGFANSFFCINSMITLAAVSVE
KYCAIA----SP--LT-----------------Y--------------------------
--HHY-MSKS---KVTCVISIIWIHSAINASLP-FLG-WGEYVYL-PFE-----------
TICTVAW--WSF---------PNYVGFIV--GINFGLPT----VIMSCTYFLILKIA---
------------------------------------R-KHSRRI----------------
------------------------------------------------------------
------------------------------------------------------------
-GVST------------RRIHYK-----------------------THIKAT--------
---------------------LMLLIVI------------------GSFIVCWLPHLISM
IYLTIY------EI--------------------------------------S-------
-------------------------PLPC-------SFHQITTWLAMANSAFNPIIYGAM
DTS-------IRKGLKTLLGSWVKY-----------
>Nemve_XP_001636803
-------------------------------------------MITILIII--FALLGNI
LVVYAFCN--Y--HR-LRAN-VTNY---YIVSLAFSDILTAGLV------VPFELDQTIR
D---------------------GI-WT-HGRIT--CQLWTTLYLLVVPGSIINLCAVTLD
RFIVLH----MP--LR-----------------Y--------------------------
--TTI-ITPR---KAIVAIVCLWTYALVTACLP-VLG-WKDQNYD-YILF----------
NACYFPLL-------------QEYVMLIN--ITNFLLPM----IFMAVFWSLIFKIA---
------------------------------------K-KHQRRV----------------
-----------------------------KKLERSMSM----------------------
---------VETTMSLSINGNE----------AQNGRPSMS-------------------
--EGG------------KKKTIR-----------------------KHLKGS--------
---------------------KYIAIIV------------------GTFFICWLPYTLLS
LGVSIC------GT--------------------------------------K-------
----------------------CFRGTPR-------EVHNILLLMGYLNSALNPYMYSFH
DRQ-------FKEAFKNILFNIQ-------------
>Nemve_XP_001631194
------------------------SVLSSR-SN---AQVAFEAGLFVIIFI--TTVVGNS
LTIFIVIR--N--KS-LR-T-IPNM---FVISLAVADLGMGCLS------MHLLVTVLIT
----------------------SE-WI-FGELI--CQYQGFISILMAASSTQTLAWTAVN
RFFSVC----KS--QK-----------------Y--------------------------
--RKI-FSWR---NTTLIMASIWGLSLLAPLPY-VVS-GNRFVFN-AGK-----------
FFCYLDV--KA----------GWFTGFLV--AVYVGIST----NVIFYCYFRVFKSV---
------------------------------------R-EHKKKL----------------
------------------------------------------------------------
------------------------------------------------------------
-LQSR------------ETTLSV-----------------------EEIKIT--------
---------------------RTLFVIV------------------VVFMLCWGPVLIMD
FIDTFS------GD--------------------------------------Y-------
-------------------------TIPR-------EGYTAYTFLASLSSAVNAVIYGIM
NPK-------FKKEYLRIML----------------
>Musmu_melatoninRC
---------------------------PDY-PP---ALIIFMFCAMVITVV--VDLIGNS
MVILAVTK--N--KK-LR-N-SGNI---FVASLSVADMLVAIYP------YPLMLYAMSV
----------------------GG-WD-LSQLQ--CQMVGLVTGLSVVGSIFNITAIAIN
RYCYIC----HS--LQ-----------------Y--------------------------
--KRI-FSLR---NTCIYLVVTWVMTVL-AVLP-NMY-IGTIEYD-PRT-----------
YTCIFNYV----------NN-PAFTVTIV--CIHFVLPL----IIVGYCYTKIWIKV---
------------------------------------L-AARDPA----------------
------------------------------------------------------------
--------------------------------------GQ--------------------
-----------------NPDNQF-----------------------AEVRNF--------
---------------------LTMFVIF------------------LLFAVCWCPVNVLT
VLVAVI------PK--------------------------------------E-------
----------------------MAGKIPN-------WLYLAAYCIAYFNSCLNAIIYGIL
NES-------FRREYWTIFHAMRHPILFISHLISDI
>Xenla_melatoninRC1
---------------------------DSA-SQ---GLTSALAVVLIFTIV--VDVLGNI
LVILSVLR--N--KK-LQ-N-AGNL---FVVSLSIADLVVAVYP------YPVILIAIFQ
----------------------NG-WT-LGNIH--CQISGFLMGLSVIGSVFNITAIAIN
RYCYIC----HS--LR-----------------Y--------------------------
--DKL-YNQR---STWCYLGLTWILTII-AIVP-NFF-VGSLQYD-PRI-----------
FSCTFAQT----------VS-SSYTITVV--VVHFIVPL----SVVTFCYLRIWVLV---
------------------------------------I-QVKHRV----------------
------------------------------------------------------------
----------------------------------------R-------------------
--QDF------------KQKLTQ-----------------------TDLRNF--------
---------------------LTMFVVF------------------VLFAVCWAPLNFIG
LAVAIN------PF--------------------------------------H-------
----------------------VAPKIPE-------WLFVLSYFMAYFNSCLNAVIYGVL
NQN-------FRKEYKRILMSLL-------------
>Strpu_melatoninRC
A------------------------------DE--HVFNTILLAVTVTMTA--FGCVGNA
LVIGAVLT--H--RK-LR-N-LGNA---FVVNLAVADLAVSAFI------NAFGIAGVVT
----------------------TGAFFDNRHVL--CQVIGVICIMSCSCSLWSIASIGVN
RYIAIV----HG--SI-----------------Y--------------------------
--RDI-FNKR---TLPFLLITLWSICFFIDLPN-LTG-WGAHTFD-PKL-----------
MLCTYNY--AEA---------YSYTFFFI--LVGFGIPL----TALIYSYARIVIYA---
------------------------------------R-ATKAQV----------------
-----------------------------AAISKA-------------------------
------------------------------------DKSKS-------------------
--STT------------NQAIRN-----------------------NDLRLL--------
---------------------RSVLTIV------------------VVFFIMWTPYAAIV
VFDRYA------------------------------------------------------
-------------------------TWSR-------TPHVVAVIMAHMNSCINSIIYGAT
NKN-------FRQAYARLLITLFT------------
>Homsa_RGR
F------------------------------GE---LEVLAVGMVLLVEAL--SGLSLNT
LTIFSFCK--T--PE-LR-T-PCHL---LVLSLALADSGISLNA-------LVAATSSLL
----------------------RR-WP-YGSDG--CQAHGFQGFVTALASICSSAAIAWG
RYHHYC---------------------------T--------------------------
--RSQ-LAWN---SAVSLVLFVWLSSAFWAALP-LLG-WGHYDYE-PLG-----------
TCCTLDY--SK--GDR--NF-TSFLFTMS--FFNFAMPL----FITITSYSLMEQKL---
------------------------------------G-KSGHLQ----------------
------------------------------------------------------------
------------------------------------------------------------
------------------------------------------------------------
---------------------VNTTLPA------------------RTLLLGWGPYAILY
LYAVIA------DV--------------------------------------T-------
-------------------------SISP-------KLQMVPALIAKMVPTINAINYALG
NEM-------VCRGIWQCL-----------------
>Acrpa_acropsin2
-----------------------------M-DQ---HIYNMSAVFYGLLAA--GTVFLNV
IVILTFFK--V--RA-LL-I-PASF---PILSLAMADVFLASAV------MPLGIVSCAS
----------------------GH-WI-FGAVG--CKWYAFMHTTVGLSSILHHAVLALE
RCLTIF----EP--MK--------------------------------------------
---KH-FDRH---TMTRTLAFLWTLVSLWSLCP-ILG-WSAYVPE-GTG-----------
NHLFHRM--AL--KEL----FRCYLCCVYVRAFSVSFPF----VFIAVCYTAIAFHL---
------------------------------------R-KVSKTA----------------
-----------------------------KR-----------------------------
------------------------------------TWGKN-------------------
--SQI------------TKDGVI-----------------------VKRKAV--------
---------------------THGAIMV------------------TTVMITWLPYAMVA
FYTLLG-----FEK--------------------------------------V-------
-------------------------KLSA-------LVYTITSIFAKTSTLVNPIICFFW
YRR-------FREGTKKLCNRVMDFF----------
>Idipa_retinochrome1
---------------------------HQF-TM---WEHYFTGSIYLILGC--FVFSTCG
IALVLLAR--QNVKP--R-K--KYA---ILMHVLITAMGVN-GG------FAAHASSSIA
----------------------GR-WL-YGGFG--CQLMGFWGFFAGMSHIWMLFAFGIE
RYIAVC----HR--EF-----------------Y--------------------------
---NQ-MASV---YFSVIIGLMYIFGTFWATMP-LLG-WGTYGLE-VHG-----------
TSCTINY--ML--SDE--SY-QSFVIFLA--LFSFVFPM----VAGWYAVTKAWSGL---
------------------------------------S-LIPDA-----------------
------------------------------------------------------------
------------------------------------------------------------
--EKE------------KEKDLL-----------------------SEEQLT--------
---------------------ALAGIFI------------------LLSMVSWSGFGYIA
IYSAVT------HAG-------------------------------------A-------
-------------------------SITH-------LGGHMAPLMSKFGCALMPVLLFVT
TAR---------------------------------
>Todpa_retinochrome
---------------------------HQF-TM---WEHYFTGSIYLVLGC--VVFSLCG
MCIIFLAR--QSPKP--R-R--KYA---ILIHVLITAMAVN-GG------DPAHASSSIV
----------------------GR-WL-YGSVG--CQLMGFWGFFGGMSHIWMLFAFAME
RYMAVC----HR--EF-----------------Y--------------------------
---QQ-MPSV---YYSIIVGLMYTFGTFWATMP-LLG-WASYGLE-VHG-----------
TSCTINY--SV--SDE--SY-QSYVFFLA--IFSFIFPM----VSGWYAISKAWSGL---
------------------------------------S-AIPDA-----------------
------------------------------------------------------------
------------------------------------------------------------
--EKE------------KDKDIL-----------------------SEEQLT--------
---------------------ALAGAFI------------------LISLISWSGFGYVA
IYSALT------HGG-------------------------------------A-------
-------------------------QLSH-------LRGHVPPIMSKTGCALFPLLIFLL
TAR---------------------------------
>Nemve_A9UMZ4
VK-----------------------------NG---SIRVTFLYIMIVYLV--FGIIGNL
VVIRVFSR--S--FL-RR-R-SMVP---FYTNISASCLMLTLLS------YTVPLISMNA
----------------------TQ-KT-LGEVPLFCYWSALFETLGCVVISLTCGLMMIS
YYLNFFLDVRKP------------------------------------------------
------KRMM---ITRVGLAAVWLVSACVAIGP-LVG-WSSYVES-SHQ-----------
LTCHMDW--TR--KST--PS-FAYSVNLI--CALIYLPG----IICISIFAYTRRRI---
------------------------------------N-----------------------
------------------------------------------------------------
------------------------------------------------------------
--TMT------------DLNQAR-----------------------ALRSKH--------
---------------------RMMPVLC------------------LGFFICIIPYSTLA
LASTVI------AE--------------------------------------V-------
-------------------------FMSP-------GSVLMLELISKIHVVFPPVIHHVL
CSS-------YRYGLTMLFSNEQ-------------
>Acrdi_XP_015776718
------------------------------------RVLLVLAVNVSVFFV-SLAFICHL
TALVTLLR--P--EL-RQ-K-LFTP---FMINLCVISIVLAGCSYF----LPLGIDRLRQ
D-VNEN----------------AQ----KETFI--CNWTAFMGILCKCAYSSTVCAMSVV
SKIALK----RC--TR-----------------GE-------------------------
--TQV-ISRK---RKIILFSALWAYPLLLSGIP-TFL-KDPFGRS-ASG-----------
LMCQLRW--PS--KEN--GH-NVYNIFAS---IALFLPI----AICFKAQYDFARIL---
------------------------------------R-RALCSQ----------------
------------------------------------------------------------
------------------------------------------------------------
--QER------------VQRRLI-----------------------YRKKVN--------
---------------------RLVIGLA------------------TYFFVSHLPYHVTN
VVAMSA------GR--------------------------------------Y-------
-------------------------TLSA-------KTAFALEVIEKSNLLFPPIAYVLM
NHK-------YRAALREMIASST-------------
>CheOpsin9 
-------------------------------------MKVGSLFFISTILS--ISLPMNT
LSFIVLVR--G--RRRFK---RQWF---TLINLIIVHLIQTFFH------LPLLIYNTVN
----------------------SQ-WM-FSEDF--CQLDAFVMAVAGFEIIFTHLVISIE
RFIKLK----YP--MR-----------------Y--------------------------
---EQVLSTN---VLKFASASTWLVAILFSCPP-MFG-WSKYVLD-GG------------
VHCGNDLVENA-------GN-ISYLLVCS--IFGFLVPY----IASITLSIKFLVEV---
------------------------------------K-Q---------------------
------------------------------------------------------------
------------------------------------------------------------
-----------------VGKIYP-----------------------VSKSIS--------
---------------------VFVITSM------------------TTFTIAWLPLVACI
IFSLTV----------------------------------------------K-------
-------------------------RLEP-------FNMEVVSMVTKITIITDTLLFLYL
KRD-------FQEVAK--------------------
>CheOpsin10
-------------------------------------MKVVSLLFVISLTA--ISLPANI
ISLILLIN--G--RRKFK---RKWF---ILVNLIVAHLMQTLFS------FPILINSLFH
----------------------SK-WV-FSMDL--CRVDAFVMAVTGFEIIFTHLVITIE
RSVKLH----NP--LT-----------------E--------------------------
---HKIIPTS---HLKMISTSTWLAAILFACPP-MIG-WSKYVLN-GG------------
MHCGSDWSKSA-------GN-ISYLVTCI--ILGFALPY----VIIMILNIAFLKRV---
------------------------------------R-E---------------------
------------------------------------------------------------
------------------------------------------------------------
-----------------LNKTHP-----------------------VNVSVS--------
---------------------LFVIISM------------------TIFTIAWIPLVTCG
LVELLF----------------------------------------------D-------
-------------------------IKIP-------FEIEIASMVTKITTVTDTFLFLIL
NKN-------FHEVAR--------------------
>CheOpsin1
-------------------------------------EVTYEHIFLLVMVT--LGTILNL
LVIITLLFMIT--KG-DH-E-LRNV---ILMSLAVSDMLPALFG------FSLELTSTDD
-------------------------IM-F------CKISAFAVTSSSLSSIMHMVLLMIE
RAYTIK----YP--YR-----------------A--------------------------
---HIVLKRKS--IMACFVSIAWIYGTVLGVCP-LLG-WGNYTHE-GVSM----------
KRCSIDI--NM--NTW--SV-TTYNYSLL--LLGYLIPI----AASVACYVVIKKEY---
------------------------------------G-KLSEKA----------------
------------------------------------------------------------
----------------------------------VRYQGKS-------------------
--SLM------------TQHTMD-----------------------IQRSFT--------
---------------------LMFLVML------------------LAFLISWTPYALCI
IYRLCH----------------------------------------------G-------
-------------------------TVSP-------FVLDISAYFGKSSIIFNPIIYTLI
YKN-------FNKALR--------------------
>CheOpsin2   
--------------------------------------MDVFQCGFIVIIV--TSLTINI
MFLKNMIK-----KR-NK-T-SYQF---LCLHLTVADILQCSLG------YVPEAICMAS
----------------------SKNMLFRFKPL--CRYAAFIILAVSCASISLTLVINLF
RLLTLI----TP--FK-----------------M--------------------------
--YNIESSKN---NFLRFVGFSYLVGLVSATPP-LFE-VSKYTIE-SSG-----------
RRCSIDF--NA--TSI--GS-QLYLTYLM--VTFFLFPLTVGFTIIIISTIDTSEKI---
--------------------------------------INSRSS----------------
------------------------------------------------------------
-------------------------------------YGKQ-------------------
--HTI------------TMQLVK-----------------------DRQSLF--------
---------------------FHSSLNL------------------ALFMVVWTPYASCS
FITLLY------GY----------------------------------------------
-------------------------SLPD-------WLLNTSALFAKLSTLTNAFVYC--
----------YREKYKLVK-----------------
>CheOpsin3
------------------------------------MKLDFIAIVMLII----LSILFNS
IVAIIFLT--N--WSKLY---IRDI---IVLSLAIADLAQSLIG------YPYLLTDYSN
-------------------------PP-EQPATPQCIVSAFIVTITAVVGIAHIVALSLK
YYMALV----FP--FW-----------------S--------------------------
--DKLEKTKY---GSFMFLVPAWCYGLTWGIFP-LFG-WSKYGKETETG-----------
YRCGLNL--RE--HSV--NV-LSYNICLS--LAAFVFPV----LISIFCYFSAAKIF---
------------------------------------R-TINKSA----------------
------------------------------------------------------------
----------------------------------AESNGQN-------------------
--SKM------------QKETKK-----------------------KIQAMY--------
---------------------IVNGIML------------------FSFLLAWTPYAILV
VMTMFQ----------------------------------------------Y-------
-------------------------TPNQ-------TYFDIAAILAKTSSFYNPVIYAMV
YKD-------FRDY----------------------
>CheOpsin4 
-------------------------------------ANLLVLVFLALIFF--ISIITNL
LLLIFTIK-----IY-KR-ELASNF---YISGICLADMLSATFG------IIPEFIVNYR
----------------------PD-FIDDSNLL--CISAGLITLAFCIVTINLFGILAFV
QALAII----KP--FV-----------------Y--------------------------
---RRYFTQAL--NNILIVFVVIIYGLFWAVLPYSMN--SKYVPD-LDG-----------
RRCSLDW--KD--KDM-----KYYIIACT--VIGLFVPV----GTQIISLFKSRRQL---
------------------------------------MKRKNEAH----------------
------------------------------------------------------------
------------------------------------------------------------
-----------------AKRILG-----------------------YEKFYI--------
---------------------KISTIIV------------------TVFLMVWTPYTVVG
FMIVFG----------------------------------------------Y-------
-------------------------YPSK-------IAFTVCAMSAKLATLCNPVVYYCY
SQR-------FKRFVR--------------------
>CheOpsin5
---------------------------------------MSRGILFFMVILVAASTILNT
LVISVLAR--E--RK-HKFQ-LRHA---LLISLAVTDIVTGLCG------FTLESFS---
----------------------------FSGDT--CIAAGFLVTLLSLVSIAHMGALAIE
RYLSIS----KP--FI-----------------S--------------------------
--IKISQSKF---YAILFIVASWVYGSMWALFP-WFG-WGRYAYESLTN-----------
HRCSIDL--VS--RSP--NI-VSYNYTLL--VFCYIVPI----IIMMTSFCIIKREI---
------------------------------------AGMLQKVK----------------
------------------------------------------------------------
-----------------------------------DSTGKN-------------------
--SKS------------ATATVK-----------------------QERTFT--------
---------------------VVVAVML------------------TSFLLAWTPYALCV
FLVSLR----------------------------------------------I-------
-------------------------EISP-------DFLDVSAYLGKSSIIHNPIIYVFL
YKQ-------FRTGLL--------------------
>CheOpsin6 
-------------------------------------ALLIFAVILTSVVV--LSIPLNS
LIIIVFLK--T--RQ-SRHDAHRDF---LILSLAVSDILQALFG------YPAEIRSLFN
----------------------GE-LQDAESAA--CKFTAFAVTFFGLTSINHLVFMMIK
RACIVL----YP--FG--------------------------------------------
---TLTTEKF---YSYVSVTFSWLISFVFALIP-WVS-WSGYG---GTK-----------
DRCSINW--KD--GSL--HN-RIYLYILF--GCQFVLPF----LIIIICYFIILKVL---
------------------------------------RKSVDSQR----------------
------------------------------------------------------------
--------------------------------SRNASLPKE-------------------
--IQE------------KLKKNE-----------------------SERKAV--------
---------------------SMVVLMT------------------SAYLIAWTPYAIIS
LMTINM------GD--------------------------------------D-------
-------------------------FISQ-------NAVLYISFLAKSSTLCNPVIYAIY
NKE-------YRMRMI--------------------
>CheOpsin7 
---------------------------------------VANDGLIFMYLITPTSIILNI
MVIVTLRK--G-----FK-NEPTNVRFTLLNSLSISELFVSVVG------FSLQTFFKTH
----------------------DT-----------CIVAGHVVACFSLVSLTHMVSLTVE
RFLAVK----YP--FK-----------------S--------------------------
--EDWLISRK---VIVAFLVPTWLYGFVWGLFN-MIG-WGAIIYESKET-----------
HRCSIDF--IS--TDP--IR-KSYVYCLL--VFCYIMPI----ITTISFFLIIKREL---
------------------------------------H-KMRQFI----------------
------------------------------------------------------------
----------------------------------ADNLGED-------------------
--SKI------------SKDTVK-----------------------EEKRFS--------
---------------------ILVAVML------------------VCFLISWTPYAISV
FYWKIK------GN----------------------------------------------
-------------------------IKDT-------VFFDMCAYFGKTSSLWNPIIYFFV
YKK-------FRTAFL--------------------
>CheOpsin8 
-------------------------------------MIQTYTIFLIILIS--LGSISNG
LMVYHCAR--Q-----LK-T-LKSA---ILLSMAVTDLLQCLIG------YILQMVI---
----------------------NE-IV-QNDNL--CITAAFCFGLCGVASINHFLVLFIE
RTIRIT----GS--GP--------------------------------------------
------LISKLDDKKYHILAVIWAYSLFWTAAP-IFG-WGSYQSKIILV-----------
PNCPVRVPFLS-------LSQELHLYGII--ILVFGVAVLSIGGLFLYTQSVLSRNL---
------------------------------------N-SITKKS----------------
------------------------------------------------------------
----------------------------------------------------------EY
PQPHL------------VAPRRR-----------------------QIRRFD--------
---------------------QMTLGMS------------------AVFFFAWIPFACIA
FYYLIV------KK----------------------------------------------
-------------------------TPHE-------LLVLVAPVMAKSCVLINPLVYAYY
Y---------FHIGIK--------------------
