# Supplementary material for: A gonad-expressed opsin mediates light-induced spawning in the jellyfish Clytia
Source: eLife. 2018 Jan 5;7:e29555. doi: 10.7554/eLife.29555 (PMC5756024; doi:10.7554/eLife.29555)
Supplement: Figure 6—source data 3. [file elife-29555-fig6-data3.txt]

>BAG80696
ITEILSGFLACVVFLSISLNMIVLITFYR--LRHKLAFKDALMASMAFSDVVQAIVGYPL
EVFTVVDGK-WTF-GMELCQVAGFFITALGQVSIAHLTALALDRYFTVCRPFVATAIHGS
-MRNAGMVIFVCWFYASFWAVLPLVGWSNYDVEGDGM-RCSINWADDSPKSYSYRVCLFV
FIYLIPVLLMVATYVLVQGEMKNMRGRAAQLFGSESEAALKNIK---AEKRHTRLVFVMI
LSFIVAWTPYTFVAMW-VSFFTKQLGPIPLYVDTLAAMLAKSSAMFNPIIYCFLHKQFRR
AVL
>BAD67148
--MALNLFLFTILFTSVILNATACYIILL--KIKKKEITHLFITSISLTNMLESIVGFIP
QITTSEN---FLLERTPLCISSGFAVFGCAITSITHITALSFMRTIVMKYPFFYYKTCKK
-MWVKATLIAMCYFYGFSWATFPLIGWSKYELDLDKK-RCSLDWKLTQSDSASYFLTILI
FCNLLPAIVISTTLYTSRKIISKRNAREDCQNHQASLDI--------LENDYLNVCLLST
ATFFFIWTPYAVIGVL-TILKI----VIPTQLVTAGAMFAKLSTITNVVINCFIVKSFKN
QLL
>BAD67147
SQITSSIFLSLILIVSVVLNTTASYIMLF--KVKKKELMHLFIISLSTTNLLESIVGITP
QIIFSEQSL---LRKTPLCIFSGFAVFGFAVTSITHMSAFSLIRTVIVKYPIYYFQRYKA
-FHYKAALILSCYVYGFSWATFPFIGWSKYEVDLDKK-RCSLDWKLSQSESPSFFLAILI
FCNILPGTVIALGLYFSTKIIH-RRKACKTRQDKNKTLDI-------LEMEYLKVNFLSA
ILYFVIWTPYAIVSIL-TLLKI----TVPAYLVTVSALFSKLSTISNVLINCFINKSFQK
HLL
>BAD67146
ASETANIFLSTIILASVVLNTTACYIILF--KVKKKKLTHLFIISISVANLIESIVGLTP
QLFISNE---LILVKTPLCVINSFAIMGLAITSITHISVLSLIRIVVIKYPIFYYKTCKK
-MWCKVILISICYIYGFGWATVPLIGWSKYVLDLDKM-RFSLDWKLTQADSLSFILTLLV
FCNILPGAVIALTTYIGTKTISKQKSNEVSQTEKEKPVDI-------LEKYYLRVFTLSA
LMFFVIWTPYAIVGIL-TLSKF----VIPTHFVTVAALFAKLSTISNVLINCFINKSFQN
QLL
>BAD67145
LVALYTTYIVVLITLSMSLNLIICYVIIR--KIKAIEIPHLFILSISISDIVHTVVGLVS
EVCVLHKVT--SLKNSYVSVGASFLTYSISVSNIMQIVMISAIRVVALKRPMFYFENCDK
-VKYKMASLCCCYFYGILWASFPLLGWSKYEEDLDKK-RCSLDWNLTKSNTFSYLMFAFI
FCYKLPTTLLIWALRVKHQTVDEHRRFRENRPNEQIEI---------LEKAYLKVLLCSA
IAYFVVWTPYSVVSLL-SIFKV----KIPSIIFTFCALFAKLSAVLNALVNCYINKSFQA
HLH
>BAD67144
LISAYSACVLAIIILSTLLNALLIYIIIY--KIKVTKLPHVFILSISISDVIHTLIGYTA
EVWVLHEVY--SLKKSFICIGASFLMVFITVSNILQTVIISIMKVIAIRWPFFYIIYCKT
-IKMKILLLFFCYFYGFLWPFIPLFGWSKYELDLDKM-RCSFDWKLIHSGSLSYLIVLLS
FCYILPIVALVFAYIAIKKTVSDRCTVKRAQLGKNRGI---------QEMVYLKLALWSA
ILYFIIWTPYAGASLL-SVFKI----KSPNVIYTLCALFSKLSAVSNALMNCYFNKYFRN
HLK
>BAD67143
-MISVIVLSSILCGCSVVLNLIVILTVS---KKRSKDLRHLILMSLALCEGMSITVWYLN
YVYSYFHKH-EPL-TKKLCGISGFIVLYLTITAVSHLVWLCIYRFISISHPLKIHYFFVD
TKRRVLYFILPCWIYGLFWSSAPLFGWIKLGEENSSYYRCTVIYYPDEFLKRSYLFVFIV
FFYFMPLSAISFFTLKVHLELRSMLKQCKKVSGNNALI-TKDTYK--LARQDFINACLIV
ASFAVVWSPYALCVFA-LSLGY----KKLKGFLFFCALFSKLSTIFDPIIYCLVYKNFRE
TLR
>BAD67142
-MASVIILLSFLCGFSVVLNATVVLAIFL--KRKSKGMRDIILMSLAICDGVQCTLGFPV
ELYGFSNLN-SPLQNEYLCKANGFIVMYLALTAISHLVCLCVYRFLSIVYPLKIQKFFLD
SRRKALLFILFCWIYGFFWSVTPLLGWNEIIREKEDTHRCSINLNPEDNNKRSYLYSLMV
FCYFIPLVIIIFCSLRVHFELSKMLKLCKHISGREASI-TKETYK--LERQDFISISLIV
SSFFIVWTPYTICVIF-SSLRS----SLPTGLLTYSALFAKSSTILNPVIYCLMYKEYRE
TLQ
>BAD67141
AFVFIIVFLSFLCGFSVILNVTVVLTILA--KGNTKNTRDVILMSLAICDGVQCTIGYPV
ELFGYANYK-NPSLSEKFCKPSGFIVMYLALTAIAHLVCLCIYRYLTIVYPLKLQIFLTK
SNWSACGCIAFCWIYGLFWSLSPLLGWNEIVREKQDTYRCSINLYPDNEIKSSYLYALAI
FCYLIPLIIIIYCSLKVRSELRNMLKMCKQISGVEANI-TKVTYR--IEKQDFISVSFII
ASFFTVWTPYAVCVFY-LTIGK----KLPPSFLTYCALFAKSSTILNPIIYCLMYKKFRQ
TLQ
>BAF95844
DRTTFTAFLTIIVALSASLNTAIIIALIR--TWNKLSSYDVTLLFLTTVELLQAVIGYPI
ELTTNLREG------GPLCIIAGYSTTTLALTSISILVALSFMRLLSVTQPLKAVEWIKT
-RRYSIYLILPSCIYGFMWGIFPLIGWSEYAPELGSNKRCTIDLHSEDNATRSYLYSLLL
FCYVLPLTTMTINFYKIRKKI---IEQSVKLSQNRERIRTNRIKR---ERRLAIATFVMT
VVFLVAWTPYAVAIFI-IGFQK----RVDEAFMDYSSLLAKSSTFFNPLIYVLMHRKCKT
AVV
>BAF95843
-MDPLKIILSSIVVSSIILNTATCFILI---RKKRKTKFVILCIHLAISDLLQAVCGYVP
ELIIQKNNF-----PTLLCKASACTVAVMALASISLITLISITRIISIKYPFTSVSTS--
-KVTVNILAIISWLYAAFWAICPLLGWSQYVLEPTHR-RCSLDWNLKTANSKSYIYAIVL
FCYILPITIHVISFFMVRRTVENHARFCADTYGRRNSA-TLIVER--KKLKSFFLSLSMF
SIFIVAWTPYTLVGI--SAQYV----TVPTWSMDSAAMLAKSSTLFNPLVYCYRTKFRRK
NIF
>BAF95842
FNAGLVIGVVIAIGFSCFLNLLVVIGMLK--KSTPLSLRDILLVSLSVADFCQTGLGYTT
ELYGHLSDD---YSPIFLCRASGFAVTFTALVAITHLMALAVERYLSLVHALKAHEFFSE
-PKRALYFIIPAWIWGLFWSGAPLLKWGGYEREPHAPHRCSVVLAEKTPDVLSYSYGLLI
ACFAFPVLVITWCCFRVQRELKGMTDRSKEIAGQESAI-TAATQK--AEKQHFIMICCVV
IAFFIAWTPYAGCVVY-FTLVG----NLPANLMSTSAFFAKFSVLANPIIYAIFYKDFRR
SVK
>BAF95841
IESIMVSLFAANIVLGFSMNLVVISALC---RVSEKSVRDILLISLALCGLLETGLGYAI
ELYGRLNVR----ASSLICQMAGFSVTFFALSSIFHIVGLAIERYLSIVCAVNARGYFSM
-KHRALYIIFPAWINGLVWSIAPFLGWGAYKREPIDKYRCSVLMSDVSFVSWSYTIMLLT
FAYAIPLLVILYCCLKVQCTLNAMSKNISDPENRTRDSGLEATKQ--AEKRHYYMVCAII
VSFFVAWTPYATSALL-FSILE----NVPNTLITYSAFFAKFSVVANPVIYVIFYKDCRK
QVK
>BAF95840
IESIMVSLFAANIVLGFSMNLVVISALC---RVSGKSVRDILLISLALCGLLETGLGYAI
ELYGRLNVR----ASSLLCQMAGFSVTFFALSSIFHIVGLAIERYLSIVCAVNARGYFSM
-KHRALYIIFPAWINGLVWSIAPFLGWGAYKREPIDKYRCSVLMSDVSFVSWSYTIMLLT
FAYAIPLLVILYCCLKVQCTLNAMSKNISDPENRTRDSGLEATKQ--AEKRHYYMVCAII
VTFFVAWTPYATSALL-FSFLE----NVPNTLITYSAFFAKFSVVANPVIYVIFYKDCRK
QVK
>BAF95839
ADEVGGPVILVFIVGSVFLNLLVIVGML---KKPNIALRDLILVSLAISDFIETVFGSLW
EAYAKYIDS-SSL---FLCKMAGFGITFTALTSISHLAALAIERYLSMVHALKTYEFFAD
-KKKAIIFIIPAWTYGTFWGGVPLLGWGGYFREPIHTFRCAVLMTSKSFLSMSYNYCLLA
FCYLLPISIISICCYKVQRELKNMTERSEAIAGSSSAI-TESTKK--AEKQHFLMICIVL
VAFFIAWTPYAFTACW-FAFFD----NPPDELVTYSATFAKFSVVSNPIVYVIFYKDFRQ
TVK
>BAF95837
LKHVEGGIIMSFIVASVSLNSLVIVGML---KKPNRALRDLILVSLACSDLVETCVGIMW
EAFARYIDS-SSF---ILCQLAGFGITFTALVSITHLAALAIERYLSMVHALKTYEFFAD
-KKKSLLFTIPSWIHGTFWGVVPFFGWGGYIREPYHTHRCSVMMTDNSLIAQSYNYALLV
FCYLIPIFIIFYCCYKVQRELKKMTERSEEIAGSSSSI-TQTTKK--AEKQHFIMICVVM
GAYFIAWTPYAVVACW-FAFFD----TVPGKLIAYSAVFAKFSVIANPIVYVIFYKDFRQ
TVK
>BAF95835
MAEVTAPIVGLFLIAGIFLNVLVVIGML---KKQSLVVKDFLVVSFACCSLVEICFGFIW
EAYGRYIDD-SSL---TLCKMAGFGTTFPAFTSIIHLVAMAFERYISILHPMTAHKYFVS
-SKVAFYFIAPSWLFGFVWAFLPIFGWGGYIREKLHTYRCSVIATDNSAVAQSYNYSLLV
LYYFLPSSLIIFCCVCVQLEIQKMTR--RISNGLSSAM-KERTKK--TERNHFILVCIVI
ISYFLSWTPYAISACW-FTFFN----TAPDELVSYSALFAKSCMITNPLVYAFFYKEFRE
TLK
>BAF95834
MDAITGILVVLFLTTGIILNTLVILAVM---KKSSHTFKDVLVISFTCCLLGEICFGIIW
EGYGRYIDD-SSL---ALCKMAGFGATFTTLVSIIHLIGMALERYISIIHPMTAYQYFKD
-HMLAMYFLIPSWVFGIAWACFPFFGWGAYMREPVHTYRCSVVASSNSNDAQSYNYSLLI
FFFFLPIILIIYLCACVQIELAKTRKEAIETLTGDSAM-IDSRKK--HEKEHFVLVCFVI
ITYLVTWTPYAISACW-FAFFK----SQSNEMVGYSALFAKSALVTNPIIYVFFYKEFRE
TLK
>BAF95833
MDAVMGSLFLLFLIAGTTLNILVIVAVL---KKRKHTFKDIMVISLTCSLLSEIYFGFVW
EGYGRFIDD-SSL---ELCKFAAYGATFSALASIMQLMGMVLERYVSIIYPVTAHSYFKG
-NTLAMLFVLPSWAFCIVWAFLPFIGWGEYKREAVHTYRCSVIGTGKSYNARSYNYSLLI
LFFFAPIIIITYLIVRVQMELAIIRKMAAARSTGTTAT-TTRIWK--YERQHFILTCIVI
VLFFITWTPYALSACW-YALFD----STPDKFVSYSALFAKSSLVTNPIIFVFFNKEFYK
TLK
>BAF95832
MDAVIGCLVSLYLLAGVILNLLVIVAVL---KKGNHTFKDVLMISLACSLLSEICFGFVW
EGYGRFIDD-SSL---ELCKIAGFGATFSAFVSIIQLMGLVLERYVSIIHPVTAQSHFRG
-HTVAMLFVIPSWVFCIVWASLPFYGWGEYMREAVYTYRCSVVGTGKSYNARSYNYSMLI
FFFFAPILIITYLLVRAQIRLTMTRKMAAARSTGTTAT-TARIYK--YERHHFILTCFVI
IMFFLTWTPYAVSGCG-YTFFD----SSPQHVVNYSALFAKSGLVTNPIIYVLLNKELRK
TLK
>BAF95831
MDAVIGSLVLLYLIASVILNILVIVAVL---KKGNHTFKDILVISLSCSLLSEIGFGFAW
EGYGRFIDD-SSL---ELCKFAGFGATFSAFISILQLMGLAFERYVSIIHPVTAHSHFKG
-YTLAMLFVIPSWAFCIIWASLPFYGWGEYMREAVHSYRCSVVGTGKSYDAKSYNYSLLI
LFFLAPVLISTYLLVRVHMELVKTRKRAGERSTGTTSI-TSRIWK--YERQHFFLTCFVI
ILFFLTWTPYALSAGW-YTFFD----SNPDHVVNYSALFAKSGLVTNPIIYVLFNKELRK
TLK
>BAF95830
MDELTGTLVFLFLLVGIILNLLVIATVL---KKKNRKVKDVLIISLACAMISEICFGFVW
EGYGRYIDD-TSL---ELCKMAGFGSAFSAFVSILHLIAMALERYISIVHPLKAYQHFEN
-HMLAMYMVVPAWVIGLAWALFPFFGWGVYLREEVHTYRCSAIGFIKPSNSQSYSYGLLI
FFFFLPSIIIIYLCVRVQMELIKTRKNTAEKFQGATMM-VADSKK--CEKQHFVLVCFII
ITYFLTWTPYALSACW-YTFFD----SKPDHVVSYSAIFAKSGLVTNPIIYVFFYREFRE
TLI
>BAF95829
---MTGPLVFIFLLAGIILNLLVIFVVL---KKQNRTVKHILVISFACCLLFEIFFGFIW
EGYGRYIDD-SSL---ELCKMAGFGATFSSLASIMHLVDMALERYISIIHPMTAYQYFNN
-YMLGIYMVIPSWIIGFVWAFFPFLGWGEYMREANHSYRCSIVGTSNSVNAQSYNYTMLI
VFFFLPIIIITYLCVRIQMQLVKTRKKAAETFKGATKM-IDGRRK--YEKQHFVLVCINI
IAYFVTWAPYAISTCW-YTFFN----SAPDDVIGYSALFAKSSLVTNPIIYVFFYREFRE
ILK
>BAF95828
-MKVENITIVVIVALSVVLNICLIAVLLQ--KTLRYTFMHYFLFNMALCSLFQGLLAYPL
ELSSLLKGR---KKMDFECLMGAILVFGLALVVIWTIALLSIDRVLAMKFPYLYKRCIRN
KKRFVFLSITFTWLIGGFWALTPLLGWSSYQKEMKPSHRCNINFRSKDPVNMSYLCSLMV
TCYVVPVTIMISSLTLVKKSLRKMSIYAEKRVGRRASL-SLDAQR--CEKRQTLLTLLMI
FSFFYAWTPYTIVVTF-LMLDK----SVPPTVYTIAALNAKTSSFYCPLLYGFVYKPLRS
TFK
>BAF95827
TVKGEDISIIVIVIFSTFLNICLILALVQ--KTSKPNFMPCLLLNMALCSLLQGLFAYPL
ELNNIFKASVTSDVTDISCVVSAVMVYGLSLIVIFTITLLSIERVLAIKFPYLYRKCERN
HKCFLVFSIMIIWALGAFWACAPLFGWSNYQKETDDSHRCNINFTRKDANNASYLCTLLV
SCYVIPVSIMVSSYTLVKNSMRRMSVYADQRVGKNATL-SKNSKK--SEKQQTLLTILMI
FAFLYAWTPYTTVVFF-LMIDK----RVSPTIYTIAALNAKTSSFYCPLLYGFVYKRFRR
RLK
>BAF95826
MAVETTYPVLIIAFLIVIFNSLLLLGLKKK-YRRGFTTYDFLLVSFTFANLIQGVFTYPF
VLYTLVSEQ---NESHWQCITSAVLMLNCSISTIWHLIMLSFERFFSLKYPIFYAKHNKS
WLWRGVGVSIP-WLSGCFWSFPPLFGWNRYDIEFQGRPNCNIDLRDHSKSGLSYLYSLFV
FNYIVPIMAFAFTFYHLRIELKKIFEMARKAIGVESKI-AKASKK--TEKTQTILIIIMV
VSFMVAWTPYSVLVFYRTAQEN----EIEVYIYELSAILAKTSCIFNPIIYGLVYRDIRD
AIL
>BAF95825
MAVKTTYPVLIIAFLIVILNSILLLGFKKK-YRRGFTTYDFFLVSFTIANLIQGVFTYPF
VLYTLVSEQ---NKNHWQCIIAAVLMLNCSVSTIWHLIILSFERFFSLKYPLFYAKHNKS
RLWRGIGVSIP-WLSGCFWSFPPLFGWNRYDIEFQGRPDCNIDLRDHSKSGLSYLYSLFV
FNYIVPIMAFAFTFYHLRIELKKISKMARRAIGVGSKI-AKASMK--TEKTQTILIIIMV
VSFMVAWTPYSVLVFYRTAQEN----EIEVYIYELSAILAKTSCIFNPIIYGLVYKDIRD
AIL
>AGB67504
FCIFMGSYIGCVVVIGAIMNSVVIFGLLR--FRRDVDLSSSFIISQAFCDIICPLFAYPL
SASSGFNCS-WLY-GYYGCQYYGFVTSYAGYASIFNLAVLSVERFVTLNYPLSRERMIN-
-RQNVTLAIVTLHTTAAVWAIIPWFGVSAYIPEGVGT-MCSVQWHSDDDSTFLYSIFLIV
GAYILPMMIIIYVYGRFLHEIYLLFPRASSFNNQEISQSARE-----IERQQTLLVFLMV
MGYNLAWFPYALVCFISVIGYPE---IISPVAASFPAVFAKTSNIVNPIIYCLLNKQFRT
LLF
>AGB67503
AQIVLTLIIGTITIIGVPSNLLVIYIFSKI-YRNSPTTINLMIVSITTTDFMLYTFGGPV
HTVSYILGK-WYLRTLRMPVLR-IWVHFCSVASLSHLVVISIERYLVVKYNVKKDQRA--
-FWKQLLLVSTAWLYAIFWAILPFFGWSSYELEGVHT-GCAPKWVSREIIDTTYNITLIF
TEFIFPLMVIVWAYWKLIRKIKEHNAHISVTNSSEQALIRGRM----IMKSTTRLIVLMV
GAYTFSWLPYSAICVWAMLVQKR---DFPPLAAAVPALFAKSSVIWNPLIYGMKHAGFRN
ELA
>AGB67502
NYGILIGILASLTAVGVHANAVVVFIFYRL-YKRSSNTFNVIMISTSLGDLMLIAVAGPT
RVLSYLKGV-AKL-GNLECKIYGCWVHLTSVASLGHLVLLAAERYWVIKYEKKQDDRP--
-IWKKILLVFLPWLYATLWTILPLLGWSEYAPESQHV-GCAPKWISTDPLDVSYNATIMI
SEFFLPLAIIITIYIKIFGLIKDHMERTGSEAAREIR----------VQRNVMMLTMLMV
ATFVFCWLPYTVCCLWAISTSRN---LLPSGFGALPSIFAKSSVLWNPILYGAKHHKFRR
EFC
>AGB67501
AYNIVAGIMIFITTFGAISNGVVIYAFLKI-FKGCPSTFNGLIISVTVSDILMIVISGTI
NIASGFNRG-FVF-GEAGCSFLAFWVHFFSVSSVAHLTALSIERYRIISERSVHHNFS--
-RTRTAVVILICYLYSFAWVIPPIVGWSSYTTEGMEI-SCSVNWKAGDWNSMSYNITILF
TVFIIPFGIILICYRKLFRLLK----NARDVDVGSPDLAKRRS----VEKSVASLVVIMV
VAFLISWSPYVIMSIWAMLPFTE---EVSPLAATLPALIAKSSTIYNPIIYGMKHRAFRQ
QIS
>AGB67500
AVAFFPVALTSVILLSTMLNGLVVFAMMK--ARNKLTFRDIIHLSVALSDMIQGILGYPL
EVISVLEGK-WQF-GDAACAGTAFMVTWLGLVSISHLVAMAIDRCLTICKPFTAHVLHQK
-RIDALYFVIPSWLYGFFWAFTPLVGWGGYANEGLA--RCSIDWRVTDPIGVSYIISLFV
FCFVLPVAVMLMSFAAIRFELRKMRHRSKSHFGEDSESVKRDLK---AEKKNNRLVAIMI
TAFVAAWTPYSVISLS-HSINAGL--NLSNQIEQLAALFAKSSCTFNPIIYTFFYKEFRK
YLR
>AGB67499
FGVCIGCFILTALILAVLLNGMVIYGLAK--YYKQLDFSGIIVLSLSISDITAPICAYPL
SAYSSLQAV-WKF-GDNGCYWYGFVTTLTGLCSINHLMLLSIERYITLVLPLRREELLD-
-KTKVLVAIAFCWIFSFCWAIAPVFGWSEYRLEGIKT-MCSINWQSRSSLDFAYNILLFI
LCFLVQEIVIIFCHQRTLREVKKMTLRAVGTHGSNSQT-YLDLVK--VEKQQFFVVLFMV
MGFNFAWLPYAITSLMIIMDLQH---LVSPIAESLPAMFAKSAVVYNPLIYFVSNKLFRL
MLC
>AGB67498
EFQFLGYYIGLSALLSSILNGLVIFSLWK--SMKNIDTCGLMLLSLSVNDFLSPTFGYPM
AAYASLQHK-WIY-GDDGLQMVWIISAFSGFGSLHHLMLLSGERFISITKPLKKEQLLS-
-NNRTRYLIIFCWSSSLVWATFPLVGWNGYTLEGLQT-MCSVNWQSKDAVEVSYIVSILV
CCFLIPQIGIIYFNACILLEIRCMKKKARIEQGVNSSI-YRGIKS--ISKQQSLMVAFMV
LAFNLSWLPYAFTSIYTLFINVD---KMSPVTTSIPAVFTKSATVLNPIVYFLFNKNYRK
LFK
>AGB67497
IYSLVGLFMILIFIFGLVLYGFVILVFHSI-LRESKTCTNLLILSLSYCNLFH-VFSYPL
NIVSCFQRG-WGY-GRLGCEIDAFWVHWMAITSVAHLMMLAIDRYLSVKGRLSIKG----
-PVYINLTVAFCWLYGLLWSSLPLTGWSSYELEGMKI-SCSAKFGSNAALDISYYIALFI
TDYTLPLVIIVLCYVGIYMHIR--RHNALVFNGTTAVPGQDSASS--IERKLVNIVILMV
CSFTVAWTPYAVVCFIMMTRQG----PLNPIATTIPAIIAKSSPCYFPIVYGLKHS----
---
>AGB67496
ILKAFSAILIMIVTASLIFNMIVLVTFAC--IKRRLTFREVLFVSIALSDLLQALLGYTV
EIVTTADGY-WSF-GTLACQLVGFVVTFLGLVSINHLALLALDRYMTVCHPRKTERIHKY
-RINAIFFALLGWLYALLWAVPPILGWSNYALESVKV-RCSVNWKDESLAGKGYVICLFV
FGFLTHIITLIFCYYKIHKTLVKLSESNPPLDDTGASPTPKLDPR--AERTYSRMVFAMI
FSFLIAWLPYAILSLW-TTFSPTF--QAPIVVELSSALLAKSSTVFNPIIYVFYYKNFRK
ELG
>AGB67495
LGHLLMVALSLITIIGLPANFVVVFIFRYV-YASNPSSLNMVIISSSICNLLLILVAGPV
HTDVYIHGR-WRF-GYDGCQFYGFWVHFTAVSELSHLTIISMHRYYLIASKQRARSQR--
-VGQQLALVSAAWIYSALFAVLPFLGLSKYDFEGLHT-GCAPRWGSAEIKDATYNVLLLC
FEFVLPFSVILYCNIKLMKTINMHNRRMIDRSTIEEVSKRKE-----AQRSVQTMIIIMI
SAFLFSWLPYTLFCVVGMISRTN---FASGKIGAIPAVFAKSSVIWNPIIYGFKHNLFRQ
RLR
>AGB67494
LCNFMGGYTSVVVVVGVIMNMCVIIGILR--FFKRMDPYLMLVLSQGFCDLLSPLVAYPL
SLASSFACT-WLF-GDGWCYYYGFVTSFAGYTSIFNLTAFAVERYVTFKFPLKRERVLS-
-KRNMIIMISLVWIAGFVWAALPLMGISAYVKEGIGT-MCSVRWHSDDSSDFYYSLSLII
CAYLLPVFIILMCYKSFLGIIYSIMPRSRILGNPELQTENTS-----VERQQTFIVIFMV
LWYNIAWLPYALVCFISVIGYPN---LISLQAACIPGVFAKTSNIINPIIYCFICKQFRS
TIF
>AGB67493
VYNLVGFVMLVVFVVGLLMNAILIVIFRNI-YNKASSCTNLLILSLSVCNLLHVTI-YPL
NFIAAFSKG-WHF-GETGCVLDGFWVHWMAITAICHLTLLAVDRFLVMHGKQVIAL----
-RSYKYGSTIGCWLYGLFWSIMPLLGWSKYALEGIQI-GCSANFDSHKSEDFSYHVILFL
TNFILPLALIAGCYIAVFYKLREHNNKVGDILTTTVVKSKKGSE---LEKRLIVLVSHMI
LAFVIAWTPYAVTCLLVTIDSN----LVSIFLEDLPAIFAKSSVCYLPVVYGLKHTEVRT
RFR
>AGB67492
LSEILSGFLACVVFLSISLNLVVLITFYR--LRQKLSFKDALMASMALSDVVQAIIGYPL
EVFTVVDGQ-WTF-GMELCQVAAFFITALGQVSIAHLTALALDRYFTVCRPFVATAIHGS
-MRNAGLVIFFCWFYASFWAVLPLVGWSNYDVEGDGM-RCSINWADDSPKSYSYRVCLFV
FLYLIPVLIMGITYILVQGEMKNMRGRAAQLFGSESEAALKNIK---AEKRHTRLVFVMI
LSFVVAWTPYTFVAMW-VSFFTKQLGPIPLYVDTLAAMLAKSSAMFNPIIYCFLHKQFRR
AVL
>AGB67491
ITTIIGVYLTLVCLFGSLLNGVSLLVICRYKIFKESKSMKPFLLSGIGLDLVTCLFTYPL
SISSSFATK-WSH-SDQACTFYGFVNTWAAINSIFQLTGLAFDRYVTLTRPFQKLSMLG-
-GRRPLIFAVALTFTSLLIAVLPFTGLSSYSKEGLQV-SCSIDWIRNSTNDYIYYGVLFI
LGYLMPVSVQLICNLRFIRVLKVMSHVSKEKYGRRSSL-AIHSDR--SLRQMTFMVFVMS
IAFQISWMPYALVTIL-RLFKV----HLSPLLETLPSVFAKASVVLNPLIYCFMSKSFRS
VFA
>AGB67490
IYNLIGLVLTLIFILGIFLNGVVIVIFHFL-HEETKRCADLLILSVSYCNLLH-VSTYPL
NIVSSFQHH-WGY-GTALCQMDGFWIHSLSIVSVAHLTALSFERYLTVTGRMTDRG----
-RKLKLSLVLVCWLYGFFWGAMPLFGWSDYRLEGLLI-TCSITFSSSDPGDISFAIVAFL
VDFLLPLALIIGFYIAILFTVRRCNRSTEVENASPSMTVINGALVSDLEHKAISMVFTMV
AAFILGWMPYAIVCFLTMTSEN----ALPPIFATLSAVVAKSSVWFFPIIYGFKHRTVKT
GLG
>AGB67489
TYNAVGGFLIAVSALGGILNAFVLVFFFRL-YKRERRLINILMFSTAVSDLAPSLLAYPV
AGVRTIQRA-PYKSHSISCKLEGFCVHLTALSSVIHLAVMAYERFSVIKS--GTSKVFS-
-VRKQQGIIFAIWMYALAVSLLPFMGWSSYEPEGLNT-SCTVHWKSSNKEDVSYNIFLMF
TNFIFPLFVIAISYIRLYKYVRNNSFSKRWHDSRVNRDYWKKRIQ--KNRALAGMVFLLI
SLFVVTWAPYVVISLYNIIGMPS---NVNPLVETIPAILAKSFTILNPVIYGIKHHKFRA
EIK
>AGB67488
VMTMFGCYLLLVAILTIPPNLLVMMVFKNI-YMTRPGLINLLIIAVSFNSTMQALVAYPL
AIASNFAKK-WIF-GYYGCQFYGFCVHVMALSTISQLAVIAYRQWKIIQSNEIQQKYLT-
-LRSQVLILILTWIYGVLWSIPPYFGWSKYVYEGIDT-SCSVAWESDATIDQSYTVSLLI
SNFTLPFLVLIYSYFSIYRMMRKMKSESTVHSIKSDTSQTPRVRS--MEKQYTKTLIIIV
VFFVVAWLPYVVLSLA-VLFGAAN--DISPIATTIPAYVAKTSTVCNPLVYGLRHPLF--
---
>XP_0021632
-------------------------------------MRDIIIMSLAICDGVECTLGYPV
ELYGYANID-SPSQNEYLCKTNGFIVMYLALTALTHLVFLCVHRYLVIVHPMKVQKFFTD
TKTCALYFIIPSWIYGLFWSITPLIGWSEIVREKEDTHRCTINMYPDDLLKRSYLYALTL
FCYFLPAAIIIYCITKVHFELRNMLKLCKQISGEDAAI-TRATYK--LERQNFLSVSLII
TSFFLIWTPYTICVCY-LILGR----ELPVGILTYSALFAKSSTILNPIIYCIMYKEFRQ
TVR
>XP_0021633
ALVSIIVLLSFFCGLSFVLNATVIFVVL---SKSSIDARETILMSLAVCDGLQSIIGFPN
EIYGYVNKD-NPFKSESLCKTSGFVVMCLAITAISHLVSLCIYRYAAIVYPMETQVFVTS
PIKVTLYLVLPNWIYGLFWSITPFLGWNEIVREKQDTYRCSINLYPNDQIKQSYLYALTI
FCYFLPLSIIIYCIIKVHLELRCMLKLGKQISGADASI-TKATYK--LEKEHFISVFLIV
VSFFTVWTPYFICVCF-LVYGR----SLPSGFLTYCALFAKSSTIINPIVYCIVYKEFRQ
TAI
>CheOpsin1    
EVTYEHIFLLVMVTLGTILNLLVIITLLFMITKGDHELRNVILMSLAVSDMLPALFGFSL
ELTSTDDIM--------FCKISAFAVTSSSLSSIMHMVLLMIERAYTIKYPYRAHIVLKR
-KSIMACFVSIAWIYGTVLGVCPLLGWGNYTHEGVSMKRCSIDINMNTWSVTTYNYSLLL
LGYLIPIAASVACYVVIKKEYGKLSEKAVRYQGKSSLM-TQHTMD--IQRSFTLMFLVML
LAFLISWTPYALCIIY-RLCHG----TVSPFVLDISAYFGKSSIIFNPIIYTLIYKNFNK
ALR
>CheOpsin2    
-MDVFQCGFIVIIVTSLTINIMFLKNMI---KKRNKTSYQFLCLHLTVADILQCSLGYVP
EAICMASSKNMLFRFKPLCRYAAFIILAVSCASISLTLVINLFRLLTLITPFKMYNIESS
-KNNFLRFVGFSYLVGLVSATPPLFEVSKYTIESSGR-RCSIDFNATSIGSQLYLTYLMV
TFFLFPLTVGFTIIIISTIDTSEKIINSRSSYGKQHTI-TMQLVK--DRQSLFFHSSLNL
ALFMVVWTPYASCSFITLLYGY----SLPDWLLNTSALFAKLSTLTNAFVYC--YREKYK
LVK
>CheOpsin3    
-MKLDFIAIVMLIILSILFNSIVAIIFLT--NWSKLYIRDIIVLSLAIADLAQSLIGYPY
LLTDYSNPP--EQPATPQCIVSAFIVTITAVVGIAHIVALSLKYYMALVFPFWSDKLEKT
-KYGSFMFLVPAWCYGLTWGIFPLFGWSKYGKETETGYRCGLNLREHSVNVLSYNICLSL
AAFVFPVLISIFCYFSAAKIFRTINKSAAESNGQNSKM-QKETKK--KIQAMYIVNGIML
FSFLLAWTPYAILVVM-TMFQY----TPNQTYFDIAAILAKTSSFYNPVIYAMVYKDFRD
YSK
>CheOpsin4    
ANLLVLVFLALIFFISIITNLLLLIFTIK--IYKRELASNFYISGICLADMLSATFGIIP
EFIVNYRPD-FIDDSNLLCISAGLITLAFCIVTINLFGILAFVQALAIIKPFVYRRYFTQ
-ALNNILIVFVVIIYGLFWAVLPYSMNSKYVPDLDGR-RCSLDWKDKDMKY--YIIACTV
IGLFVPVGTQIISLFKSRRQL---MKRKNEAHAKRILG---------YEKFYIKISTIIV
TVFLMVWTPYTVVGFM-IVFGY----YPSKIAFTVCAMSAKLATLCNPVVYYCYSQRFKR
FVR
>CheOpsin5    
MSRGILFFMVILVAASTILNTLVISVLARE-RKHKFQLRHALLISLAVTDIVTGLCGFTL
ESFSFSGDT---------CIAAGFLVTLLSLVSIAHMGALAIERYLSISKPFISIKISQS
-KFYAILFIVASWVYGSMWALFPWFGWGRYAYESLTNHRCSIDLVSRSPNIVSYNYTLLV
FCYIVPIIIMMTSFCIIKREIAGMLQKVKDSTGKNSKS-ATATVK--QERTFTVVVAVML
TSFLLAWTPYALCVFL-VSLRI----EISPDFLDVSAYLGKSSIIHNPIIYVFLYKQFRT
GLL
>CheOpsin6    
ALLIFAVILTSVVVLSIPLNSLIIIVFLKTRQSRHDAHRDFLILSLAVSDILQALFGYPA
EIRSLFNGE-LQDAESAACKFTAFAVTFFGLTSINHLVFMMIKRACIVLYPFGTLTTE--
-KFYSYVSVTFSWLISFVFALIPWVSWSGYGGTKD---RCSINWKDGSLHNRIYLYILFG
CQFVLPFLIIIICYFIILKVLRKSVDSQRSRNASLPKEIQEKLKKNESERKAVSMVVLMT
SAYLIAWTPYAIISLMTINMGDD---FISQNAVLYISFLAKSSTLCNPVIYAIYNKEYRM
RMI
>CheOpsin7    
VANDGLIFMYLITPTSIILNIMVIVTLRKGFKNEPTNVRFTLLNSLSISELFVSVVGFSL
QTFFKTHDT---------CIVAGHIVACFSLISLTHMVSLTVERFLAVKYPFKSEDWLIS
-KKVIVAFLVPTWLYGFVWGLFNMIGWGAIIYESKETHRCSIDFISTDPIRKSYVYCLLV
FCYIIPIITTISFFLIIKRELHKMRQFIADNLGEDSKI-SKDTVK--EEKRFSILVAVML
VCFLISWTPYAISVFYWKIKGN----IKDTVFFDMCAYFGKTSSLWNPIIYFFVYKKFRT
AFL
>CheOpsin8    
MIQTYTIFLIILISLGSISNGLMVYHC----ARQLKTLKSAILLSMAVTDLLQCLIGYIL
QMVINEIVQ-----NDNLCITAAFCFGLCGVASINHFLVLFIERTIRITGSGPLISKLDD
-KKYHILAVI--WAYSLFWTAAPIFGWGSYQSKIILVPNCPVRVPFLSLSQELHLYGIII
LVFGVAVLSIGGLFLYTQSVLSRNLNSITKKSEYPQPHLVAPRRR--QIRRFDQMTLGMS
AVFFFAWIPFACIAFYYLIVKK----TPHELLVLVAPVMAKSCVLINPLVYAYYY--FHI
GIK
>CheOpsin9    
MKVGSLFFISTILSISLPMNTLSFIVLVR--GRRRFKRQWFTLINLIIVHLIQTFFHLPL
LIYNTVNSQ-WMF-SEDFCQLDAFVMAVAGFEIIFTHLVISIERFIKLKYPMRYEQVLS-
-TNVLKFASASTWLVAILFSCPPMFGWSKYVLDGGV--HCGNDL-VENAGNISYLLVCSI
FGFLVPYIASITLSIKFLVEVKQVGKIYP------------------VSKSISVFVITSM
TTFTIAWLPLVACIIFSLTVKR----LEPFN-MEVVSMVTKITIITDTLLFLYLKRDFQE
VAK
>CheOpsin10   
MKVVSLLFVISLTAISLPANIISLILLIN--GRRKFKRKWFILVNLIVAHLMQTLFSFPI
LINSLFHSK-WVF-SMDLCRVDAFVMAVTGFEIIFTHLVITIERSVKLHNPLTEHKIIP-
-TSHLKMISTSTWLAAILFACPPMIGWSKYVLNGGM--HCGSDW-SKSAGNISYLVTCII
LGFALPYVIIMILNIAFLKRVRELNKTHP------------------VNVSVSLFVIISM
TIFTIAWIPLVTCGLVELLFDI----KIPFE-IEIASMVTKITTVTDTFLFLILNKNFHE
VAR
