# Supplementary material for: A gonad-expressed opsin mediates light-induced spawning in the jellyfish Clytia
Source: eLife. 2018 Jan 5;7:e29555. doi: 10.7554/eLife.29555 (PMC5756024; doi:10.7554/eLife.29555)
Supplement: Figure 6—source data 4. [file elife-29555-fig6-data4.txt]

>NV_CN151Su
--MT-YQ--TSAYLLIVGITLGNS-LVVFVL---TNLF-----------ILNLAFCDLVM
ALLDLSLSVASALSNRWLWGKSGCLGYGFLHYFFISNSVSTLAAISVDRFFYITKPGKAR
ITRTRAGIILIIIYIYVLLFTFPPIFEEK-FYFSGCFIKMAYSVIASVFLYL-MPLILMI
CCYSK----I--FMAVRKTRR--TMRTHIQTA-KMIVVVIFFSMIVWVPYVAVQAF--T-
ADSIITPTASHITVLVAKSCVINVLIYVVLNRKLKAV----I
>NV_CN146Su
--QS-FA--LSFYIGVVGVVLGNV-LVVAAF---TNTF-----------ILHLGLCNLIL
ASMDLLFTLPSTASKKWMFGLLACRFYGLTYHFFCYVSLNTLAIISLDRYWVITKPAIGK
ITIKRALICIAVSYVYTLVFSIPLFFEEK-IFYTGCYLTLLYSIVHGVFLFL-FPFGLMI
FCYGS----I--FKSVRKRYG--VRIPHWRTA-RMIIVVIFVFLACWLPYVIVMSL--G-
RRPQISLLTLEITLLVAKSGVINPFIYAALNLRFRTA----F
>OG28OrylaM
----HYT--IGSVILAIGIIIGNF-LVIYAF---ANMF-----------IINLAITDLLM
CVTQSPIFFTTSMHKRWIFGEKGCELYAFCGALFGICSMITLTVIAIDRYFVITRPLTSG
VSRKRALLILSAAWAYSLGWSLPPFYVPE-GLLTSCTWDRAYTMLLFIFVFF-LPLFIII
YCYVF----I--FRAIRSNRA--VGQNEWKMA-KIALIVILLYVISWSPYSTVAFA--G-
YADMLTPYMNSIPAVIAKASAINPIIYAITHPKYRMA----L
>OG41BraflM
--MPHYI--VGTAVFCVGCMFGNA-VVVYSF---ANFF-----------IINLALSDFLM
NLTNMPIFAVNSAFQRWLLSDFACELYGFAGGLFGCLSINTLMAISMDRYLVITKPFLVR
ITKQRVMFAILLLWIWSLVWALPPLYVPE-GFGTSCTFDHIFTYIIFFTMYF-IPMGVII
YCYYN----I--FATVKSDKQ--FGKNEIKTA-KIAFIVITLFLSAWTPYAVVGTL--G-
YQDLVTPYLQSIPAVFAKSSAVNPIVYAITHPKFRAA----V
>OG7PlatynP
--RLHYA--VAAWMTFFGIVSGNL-LVVWTF---PNML-----------LVNLAIGDMAF
SAINFPLLTISSINKRWVWGKLWRELYAFVGGIFGLMSINTLAWIAIDRFYVITNPLGAQ
TTKKRAFIILTIIWANASLWALAPFYIPE-GFQTSCTYDYTYVLGMYLFGFI-FPVAIIF
FCYLG----I--VRAIFAHAE--MMKSEIQIA-KVAAMTIGTFMLSWTPYAVVGMI--KP
HSEMIHPLLAEIPVMMAKASARNPIIYALSHPKFRAE----I
>OG18SchimP
--MKNYL--VAIFVALIGITITNL-LVIFVF---QCAL-----------IINLAISDFFS
AVIGFPLKTIAAFNQYWPWGSVACQLYGFISATFGFLSLTTIAAISFDRYLVIVKDHKTN
FR-----VICTVIWIWSIIWTIPPFYVLE-GYQTSCTFDLLFSGGMYIFGFM-FPVLLCI
YCYVN----L--LKIVRNERV--VLRLDIEAT-KSVILSLLFYLMSWTPYAMVSIL--G-
QSYFLTPTIAEMPHIFAKMAAINPILYAFTNRKFKNA----L
>205NeooeL1
----YGL--LG-FTIILGIICGNF-VVVWVF---ANTL-----------VVNLAISDFIM
-MFTMPPMAYNCFAG-TAFGPLFCEIYGFLGNLCGCVSIYSMVWITLDRYNVIVKGVSSP
MRRRKAAL--------------FPLYVPE-GNMTACGTDRSYLYAYSVWVLF-GPFILIV
YCYAC----I--VKAVITE------QKEIRLA-KVALTTVSLWFMAWCPYLIIGMF----
FPFLVTPLFSIWGSLFAKANAVNPIVYAISHSRYRAA----L
>054NeooeL1
----YGI--LA-FVVVVGLICGNF-VVIWVF---ANTL-----------VVSLAVSDFIM
-MACMPPLVLNCYWG-TIFGPLFCEVYAFIGNTVGCASIGNMIFITFDRYNVIVKGISGP
LSQKNTTLQVLFVWICSIMWCVFPFYVPR-GDMTACGTDRSYLYVYSVWVYI-GPLALII
YCYFH----I--VSAVATE------KKECRLA-KVALTTVSLWFMAWTPYLIIGMF----
YPSVVSPLFSIWGSVFAKANAVNPIVYAISHPKYRAA----L
>204NeooeL1
----YGI--LA-FVVVVGLICGNF-VVIWVF---ANTL-----------VVSLAVSDFIM
-MACMPPLVLNCYWG-TIFGPLFCEVYAFIGNTVGCASIGNMIFITFDRYNVIVKGVSGP
LSQKNATLQVLFVWICSIMWCVFPFYVPE-GNMTACGTDRSYLYVYSVWVYI-GPLALII
YCYFH----I--VSAVATE------KKECRLA-KVALTTVSLWFMAWTPYLIIGMF----
YPSVVSPLFSIWGSVFAKANAVNLIVYAISHPKYRAA----L
>004HelerRE
--L-HGL--LG-FVIVLGFVTGNG-MVVYIF---SNIL-----------VVNLAFSDFLM
-MFMMPPMVINCYNE-TVFGPLACQLYACAGSLYGCVSIWTMTMIAFDRYNVIVKGIAAP
MTINGALLRVFGIWAFSLAWTIAPLYVPE-GNMTACGTDRSYILLYSIACYY-APLFLII
YSYFF----I--VQAVAAE------ANECKLA-KVALMTISLWFMAWTPYLVIGIF----
KTMTISPIVTIWGSVFAKANAVNPIVYGISHPKYRAA----L
>010PapglRE
----HGL--LG-FTIVLGFMVGNG-MVIYIF---SNLL-----------VVNLAFSDFLM
-MFTMPAMVVNCYNE-TVFGPFACELYGCAGSLFGCISIWTMTMIAFDRYNVIVKGIAAP
MTKKGALLRILFVWAASLAWTLAPLYVPE-GNMTACGTDRSYILVYGFFVYF-APLFLII
YSYYF----I--VKAVAAE------ANECKLA-KVALMTISLWFLAWTPYLIIGIF----
ESMPISPLTTIWGSLFAKANAVNPIVYGISHPRYRAA----L
>033DianiRE
--L-HGL--LG-FVIVLGTVIGNG-MVIYIF---SNLL-----------VVNLAFSDFLM
-MLCMPAMVINCYYE-TVLGPLLCELYGFAGSLFGCGSIWTMTMIALDRYNVIVKGLSAP
MTNKTAALRILFVWATSVGWTVAPMYVPE-GNMTACGTDRSYILIYSMFVYF-LPLLTII
YSYFF----I--VQAVAAE------ANECKLA-KVALMTISLWFFAWTPYLVIGIF----
GSAKISPLATIWSSLFAKANAVNPIVYGISHPKYRAA----L
>045AnogaRE
--M-HAA--LA-TTILLALIVGNG-CVILIF---SNLM-----------VINLAFADFMM
-MFTMPPLIINSYHE-TVFGPLMCEIYGMFGSLSGCVSIWSMTMIAFDRYTVIVKGLSAP
LTYVGSVMRILFVWANSLVWTLAPLYVPE-GNMSACGTDVSYIYAYSVFVYW-LPLLLII
YCYTY----I--LKAVSAE------SKEIKLA-KVALVTITLWFMAWTPYLVIGII----
DSSPISPLQTIWGSVFAKANAVNPIVYGISHPKYRAA----L
>077DromeOC
--M-SKI--LGLFTLIM-ICCGNG-VVVYIF---ANLL-----------VLNLAFSDFCM
-MASQPVMIINFYYE-TVLGPLWCDIYAGCGSLFGCVSIWSMCMIAFDRYNVIVKGINGP
MTIKTSIMKILFIWMMAVFWTVMPLYVPE-GNLTACSIDRSYLITYSLFVYY-TPLFLIC
YSYWF----I--IAAVAAE------CDEGKLA-KVALTTISLWFMAWTPYLVIGLF----
KIDGLTPLTTIWGATFAKTSAVNPIVYGISHPKYRIV----L
>165BrakuM1
----YYV--MGLYYVVMGSLFGNI-MVLKIF---ANVY-----------VINLAFSDFTL
-MLTLPECIWNFFLGGPRFGEYGCYVHAFCGALCGYNQIFTLVLISLDRYNVIVKGFSGP
LTFNKAISMVAFSWIWALGWSITPLYAMD-GILGTCSYDRSHITTSFTFNWV-FPLLTIM
CCYWF----I--VQAVFKE------QNEIRIA-KVSIMNVSLWLAAWTPFAAI-------
------------------------------------------
>090DappuM2
--M-HYL--LGLIYIVLGIITGNS-LVLHLF---ANMF-----------VVNLAFSDVCM
-MITQPMFVLNCFNGGVLFGPLFCELYACTGSIFGLCSICTMAAISYDRYNVIVNGMNGR
MTFGRAALFILFCWVYAIGWSIPPFYIPE-GILDSCSFDISFTCCLFVFDYC-FPLIIIV
YCYYH----I--VGAIVHE------QTEIRVA-KIAMMNISLWVAAWTPYAAIGAV--G-
NQDTITPLVTILPALIAKSASINPIIYAISHPKYRLA----L
>150DappuU1
--M-HHL--LGVLYIFFMICLGNG-IVIYIF---SNIL-----------ILNLAICDFIM
-MIKTPIFIVNSFNEGPVFGRLGCSIFGLLGAYVGPCSAVTNAAIAYDRYRCISDPMGKR
WSKSQASLIVLGCWVYASPVSLLPFFVPE-GYLTSCTFDKMFVFILWIWCWI-MPLGVII
FSYGK----I--TTQVMTE------KDEIRVA-KVGISLTTLFLLSWTPYFAIGCY--G-
NRSLLTPGLSMIPACTCKMAACDPFVYAINHPKYRLE----L
>109BomimUV
----HYL--LALLYILFTFLLGNG-LVIWIF---SNMF-----------VVNLAICDFFM
-MIKTPIFIYNSFNTGFALGHLGCQIFAVIGSLSGIGAAITNAAIAYDRYSTIARPLDGK
LSRGQVILFIVLIWTYTIPWALMPVFVPE-GFLTSCSFDRTFVAVIFTFSYC-IPMMLII
YYYSQ----I--VSHVVNE------TNEIRIA-KAAITICFLFVLSWTPYGVMGAF--G-
NKALLTPGVTMIPACTCKGVACDPYVYAISHPRYRLE----L
>120PieraUV
--M-HTA--LCLLYCFFTALIGNG-MVIFIF---SNLL-----------ILNLAIFDFIM
-MLKAPIFIYNSAMKGFAAGAMWCQIFAVMGSYSGIGAGMTNACIAYDRHSTITRPLDGR
LSRGKVLLMIAFIWIYTTPWSLMPLFVPE-GFLTSCTFDKLFVACIFVCSYV-FPMSCII
YFYSG----I--VKQVFAE------AAEIRIA-KAALTVCFLFVTSWTPYGVMGAF--G-
DQNLLTPGVTMIPAITCKAVACDPWVYAISHPKYRQE----L
>149TrigrU1
--M-HYL--LGVLYIGFMFLVGNG-VVIWIF---SNMF-----------VINLAVLDFIM
-MMKTPVFIVNSFNEGPIWGKFGCDMFALMGSYSGIGGAMTNAAIAFDRYRTIARPFDGK
LSRGKVLTICAGIWLWATPFSLMPLFVPE-GFLTTCSFDRWFVGCVFTYSYI-IPLGLIV
YYYSK----I--VGHVQEE------HQEIRIA-KVAIGLSLMFVVAWTPYALVAAF--G-
NRAVLTPLVSMIPACCCKAVACDPWIYAINHPRYRLE----L
>128ApomoBL
--M-HYG--LACIYALLWLVTGNG-IVIWIF---SNMF-----------VINLALFDTMM
-ALEMPMLVVNSFHQRMVGYETGCIIYGVLGSLSGIGGAMTNAVIAFDRYKTISCPLDGR
INKVQAILLCVFTWLWAIPFTFLPAFVPE-GFLTTCSFDKVFVICIFIWSYV-IPMLFLC
TFYSK----L--FA-VRLE------DAEIRIA-KVAFTIFFLFVCSWTPYAFVGAF--G-
DRSILTPVATMVPAVCAKIVSCDPWVYAINHPRYRAE----L
>162DappuR7
--MTHLL--LVCIFVFILLCLCNI-IVIYIF---ANII-----------IMNLAISDFFM
-LIKMPIFLYNSLLQGPALGIKGCQIYGFMSGLTGTTSIMSLATVAVDRYLVISQPLNVR
KTRTRAYLTTCFIWLYSAIFASLPLYVPE-GYLTSCSFDRSFILAFFLAAWL-FPFCIIT
TCYTA----I--VWYVRKR------CNEVVIA-KIVVVLVAMWMISWTPYAFVGIS--G-
TQTRLTPGMTMFPALFAKFSACNPIIYTLTHPKIKKE----I
>Tra_429091
--MTRII--LSCFMTLFMLCIGNG-AVLLVL---SNYF-----------ITNLALTDFLL
GVLCMPCILISCLNGQWVFGQTLCSLTGFANSFFCINSMITLAAVSVEKYCAIASPLTYH
MSKSKVTCVISIIWIHSAINASLPFYVYL-PFETICTVAPNYVGFIVGINFG-LPTVIMS
CTYFL----I--LKIARKSRR--IGKTHIKAT-LMLLIVIGSFIVCWLPHLI--------
--SMIYLTIYEISPLPCSFHQINPIIYGA------KL----Y
>Tra_429092
-------------MTFFAIIAGNI-LVLLSI---RNVF-----------VANLAVADLLF
AIIGMSLAAVSSVTVRWIFGYEMCQIQGFANSFFCIVSLLTLSAVSIDRYYVILRPLDYR
MSPRTVTCMVVYIWLHAFVFAALPFYRYY-YEESLCTADLSYTLTTIGAAFF-LPLAIMA
YCYYH----I--LRVARASKI--IA-----------------------------------
---MASLNLPGTPSEDNNNNSNYQLILEI------KV----V
>Tra_430364
-------------ITLFMI-VGNF-IVIVVV---TGIF-----------MANLAVTDLTL
GVILMPITIASSILGRWIFSDIMCKFCGFLNVMLCSTSALTVMLLSIDRFIAISRPMQYK
MSKKRALVLSTYMWIHSAIVSTFPLYEYV-EAEAVCFAIVSYFNFLCASTVF-LAIFLII
ITHIY----I--LKVAIKSQQ--IVQMNRKTA-KTVLIIVGVYLACWIPY-I--------
--SLTYVQIYANYVPPPIAITINPIIYGTFHRRFRNA----F
>010RGRDare
--MDVFS--LGSCLLVEGLFFLNA-VTVIAFL-K---IRELR-TPSNFLVFSLAMADMGI
STNAT-VAAFSSFLRYWPYGSDGCQTHGFQGFMTALASIHFIAAIAWDRYHQYC--TK--
LQWSSAITLVLFTWLFTAFWAAMPLYDYE-PLRTCCTLDVSYLIPMSIFNMG-IQVFVVL
SSYQS----I--DKKFKKTGQ--AK----------------TMLFCWGPYGILAAV--E-
NATLVSPKLRMIAPILAKTSPTNVFVYALGNENYRGG----I
>012RGRGaga
--MEVFA--IGTALLVEALFCLNG-LTIISFR-K---IKELR-TPSNLLVLSIALADCGI
CINAF-IAAFSSFLRYWPYGSEGCQIHGFQGFLTALASISSSAAVAWDRYHHYC--SK--
LQWSTAISMMVFAWLFAAFWATMPLYDYE-PLRTCCTLDITFLFALSIFNFM-IPGFIMM
TAYQS----I--HQKFKKSGH--YK----------------TLVICWGPYCLLAAI--E-
NVMFISPKYRMIPAIIAKTVPTDSFVYALGNENYRGG----I
>011hypXetr
--MEVFA--IGTTLLVEALLLLNG-LTLLSFY-K---IRELR-TPSNLFIISLAVADTGL
CLNAF-VAAFSSFLRYWPYGSEGCQIHGFQGFVAALSSIGSCAAIAWDRYHQYC--SK--
LHWSTAVSVVFFIWGFSAFWSAMPLYDYE-PLRTCCTLDISYLFTMAFFEFL-VPLFILM
TAYQS----I--YQKMKKSGQ--IR----------------SLVFCWGPYCLLAVI--Q-
DATILSPKLRMIPALLAKTSPANAYVYGLGNENYRGG----I
>018PerMumu
--SEHSV--IAAYLIVAGIILSNV-VVLGIFI-K---YKELR-TPTNAVIINLAFTDIGV
SSIGYPMSAASDLHGSWKFGHAGCQIYAGLNIFFGMVSIGLLTVVAMDRYLTISCPRR--
MTTNTYLSMILGAWINGLFWALMPIYAPD-PTGATCTINVSYTMMVIVVNFI-VPLTVMF
YCYYH----V--SRSLR--LY--AAADQADVT-KMSVIMILMFLLAWSPYSIVACF--G-
NPKKIPPSMAIIAPLFAKSSTFNPCIYVAAHKKFRKA----M
>014PerBota
--SEHNI--VAAYLITAGVILSNI-IVLGIFI-K---FKELR-TPTNAIIINLAVTDIGV
SSIGYPMSAASDLHGSWKFGYAGCQIYAGLNIFFGMASIGLLTVVAVDRYLTICHPRR--
MTANTYISMILGAWTNGLFWALMPIYAPD-PTGATCTINVSYTMMVVAINFI-VPLTVMF
YCYYH----V--TQSIK--HH--GTSDQVDVT-KMSVIMILMFLVAWSPYSIVASF--G-
DPKKIPPSMAIIAPLFAKSSTFNPCIYVIANKKFRRA----M
>015PerCafa
--TEHNI--VAAYLITAGIIFSNL-IVLGIFI-K---YKELR-TPTNAIIINLAVTDIGV
SSIGYPMSAASDLYGSWKFGYAGCQIYAGLNIFFGMASIGLLTVVAMDRYLTICSPRR--
MTTNTYISMILGAWLNGLFWALMPIYAPD-PTGATCTINVSFTMTVIAVNFI-VPLTVMF
YCYYH----V--TRSIK--CH--TTSDQVDVT-KMSVIMIFMFLVAWSPYSIVASF--G-
DPKKIPPSMAIIAPLFAKSSTFNPCIYVVANKKFRKA----I
>019PerDare
--AEHNI--VAAYLITAGVLSSNI-VVLLMFV-K---FRELR-TATNAIIINLAFTDIGV
AGIGYPMSAASDLHGSWKFGYMGCQIYAALNIFFGMASIGLLTVVAIDRYLTICRPQK--
LTTRSYTLLIVAAWLNAVFWSSMPIYAPD-PTGATCTINVSYTMTVITVNFI-IPLSVMF
YCYYN----V--SATVK--RF--KASDQMDVT-KMSVIMIVMFLAAWSPYSIVASF--G-
DPQKIPAPMAIIAPLLAKSSTFNPCIYVIANKKFRRA----I
>013OpsBrbe
--TDHLI--VGLYLFVIGITIENG-ITLATFS-K---FRSLR-SPTTMLLVHLAIADLGI
CIFGYPFSGASSLRSHWLFGGVGCQWYGFNGMFFGMANIGLLTCVAVDRYLVICRHDK--
VNYNTYGVMAALGWLFAAFWAALPLYALE-PSGTACTINISYVTSCFVLGFV-VPLAVMA
FCYWQASCFV--SKVLK--GD--IAEYQNHFS-KMCLAMVAAFVVAWTPYSVLAAF--W-
NPADIPAWLTLLPPLIAKSSALNPIIYIIANRRFRNA----I
>021NeuDare
--MADIV--AAFYILVIGIATGNGYVMYMTFK-R---KTKLK--PPEIMTLNLAIFDFGI
SVSGKPFFIVSSFSHRWLFGWQGCRYYGWAGFFFGCGSLITMTVVSFDRYLKICHLTW--
LKRHHAFLSVVFIWAYAAFWATMPVYAPE-PFGTSCTLDSSFVMCMLFFCLI-FPTVIIV
FSYVM----I--IFKVKSSAK--EVSLEMKLT-KVAMLICAGFLIAWIPYAVVSAF--G-
EPDSVPIPVSVVPTLLAKSSAMNPIIYQVIDCKKKCV----K
>022NeuTagu
--MADII--AGFYLTIIGITLGNGYVIFMSSK-R---KKKLR--PAEIMTVNLAVCDLGI
SVVGKPFSIISFFSHRWMFGWIGCCWYGWAGFFFGCGSLITMTAVSLDRYLKICHLTW--
LKRHHAFICLAIIWAYAMFWATVPFYAPE-PFGTSCTLDAVFVLSILFFCLL-LPTAVIV
FSYVK----I--ILKVKSSTK--EVILEMKLT-KVAMLICAGFLLAWIPYAVVSAF--G-
RPDSVPIQFSVVPTLLAKSAAMNPIIYQVIECRLACC----R
>023NeuGaga
--MADII--AGFYLTVIGITLGNGYVIFMSSK-R---KKKLR--PAEIMTVNLAVCDLGI
SVVGKPFSIISFFSHRWIFGWMGCRWYGWAGFFFGCGSLITMTAVSLDRYLKICHLTW--
LKRHHAFICLALIWAYATFWATVPFYAPE-PFGTSCTLDAAFVLSILFFCLL-FPTAVIV
FSYVK----I--ILKVKSSTK--EVILEMKLT-KVAMLICAGFLIAWIPYAVVSAF--G-
QPDSVPIQFSVVPTLLAKSAAMNPIIYQVIDCKFACC----R
>024NeuMumu
------------------------------------------------------------
----KPFTIISCFCHRWVFGWFGCRWYGWAGFFFGCGSLITMTAVSLDRYLKICYLVW--
LKRKHAYICLAVIWAYASFWTTMPLYAPE-PFGTSCTLDGVFILSILFFCLL-LPTAVIV
FSYAK----I--IAKVKSSSK--EVVLEVKLT-KVAMLICAGFLIAWIPYAVVSAF--G-
RPDSIPIQLSVVPTLLAKSAAMNPIIYQVIDYRFACC----Q
>025NeuRano
------------------ITFGNGYVLYMSSR-R---KKKLR--PAEIMTINLAVCDLGI
SVVGKPFTIISCFCHRWVFGWFGCRWYGWAGFFFGCGSLITMTAVSLDRYLKICYLVW--
LKRKHAYICLAVIWAYASFWTTMPLYAPE-PFGTSCTLDGVFILSILFFCLL-LPTAVIV
FSYAK----I--IAKVKSSSK--EVVLEVKLT-KVAMLICAGFLIAWIPYAVVSAF--G-
RPNSIPIQLSVVPTLLAKSAAMNPIIYQVIDYRFACC----Q
>029NeuCafa
--MADLV--AGFYLTIIGITFGNGYVLYMSSR-R---KKKLR--PAEIMTINLAICDLGI
SVVGKPFTIISCFCHRWVFGWIGCRWYGWAGFFFGCGSLITMTAVSLDRYLKICYLVW--
LKRKHAYICLAVIWAYASFWTTMPLYAPE-PFGTSCTLDGIFILNILFFCLL-LPTAVIV
FSYVK----I--IAKVKSSSK--EVVLEMKLT-KVAMLICAGFLIAWIPYAVVSAF--G-
RPDSIPIQLSVVPTLLAKSAAMNPIIYQVIDYKFACC----Q
>030NeuEqca
--MADLV--AGFYLTIIGITFGNGYVLYMSSR-R---KKKLR--PAEIMTINLAICDLGI
SVVGKPFTIISCFCHRWVFGWIGCRWYGWAGFFFGCGSLITMTAVSLDRYLKICYLVW--
LKRKHAYICLAVIWAYASFWTTMPLYVPE-PFGTSCTLDGIFILNILFFCLL-LPTAVIV
FSYVK----I--IAKVKSSSK--EVVLEVKLT-KVAMLICAGFLIAWIPYAVVSAF--G-
RPDSIPIQLSVVPTLLAKSAAMNPIIYQVIDYKFACC----Q
>027NeuPatr
--MADLV--AGFYLTIIGITFGNGYVLYMSSR-R---KKKLR--PAEIMTINLAVCDLGI
SVVGKPFTIISCFCHRWVFGWIGCRWYGWAGFFFGCGSLITMTAVSLDRYLKICYLVW--
LKRKHAYICLAAIWAYASFWTTMPLYVPE-PFGTSCTLDGVFILNILFFCLL-LPTAVIV
FSYVK----I--IAKVKSSSK--EVVLEMKLT-KVAMLICAGFLIAWIPYAVVSAF--G-
RPDSIPIQLSVVPTLLAKSAAMNPIIYQVIDYKFACC----Q
>028NeuHosa
--MADLV--AGFYLTIIGITFGNGYVLYMSSR-R---KKKLR--PAEIMTINLAVCDLGI
SVVGKPFTIISCFCHRWVFGWIGCRWYGWAGFFFGCGSLITMTAVSLDRYLKICYLVW--
LKRKHAYICLAAIWAYASFWTTMPLYVPE-PFGTSCTLDGVFILNILFFCLL-LPTAVIV
FSYVK----I--IAKVKSSSK--EVVLEMKLT-KVAMLICAGFLIAWIPYAVVSAF--G-
RPDSIPIQLSVVPTLLAKSAAMNPIIYQVIDYKFACC----Q
>026NeuBota
--MADLV--AGFYLTIIGITFGNGYVLYMSSR-R---KKKLR--PAEIMTVNLAICDLGI
S--GKPFTIISCFCHRWVFGWIGCRWYGWAGFFFGCGSLITMTAVSLDRYLKICYLIW--
LKRKHAYICLAVIWAYAAFWTTMPLYAPE-PFGTSCTLDGIFILNILFFCLL-LPTAVIV
FSYVK----I--IAKVKSSSK--EVVLEVKLT-KVAMLICAGFLIAWIPYAVVSAF--G-
RPDSIPIQLSVVPTLLAKSAAMNPIIYQVIDYKFACC----Q
>031NeuOran
--MADLV--AGVYLVIIGVTLGNGYVIYMSSR-R---KKKLR--PAEIMTVNLAVCDLGI
SVVGKPFTIVSCFCHRWVFGWMGCRWYGWAGFFFGCGSLITMTAVSLDRYLKICHLTW--
LKRHHAYICLAIIWAYASFWATMPLYAPE-PFGTSCTLDAAFILNILFFCLL-LPTAVIV
FSYVK----I--IAKVKSSTK--EVVLEMKLT-KVAMLICAGFLIAWIPYAVVSAF--G-
QPDSIPIQFSVVPTLLAKSAAMNPIIYQVIDCRISCC----R
>032NeuModo
--MADLV--AGFYLTIIGVTLGNGYVIYMSSK-R---KKKLR--PAEIMTVNLAVCDLGI
SVVGKPFTIISCFSHRWVFGWVGCRWYGWAGFFFGCGSLITMTAVSLDRYLKICHLTW--
LKRHHAYICLVIIWAYATFWATMPLYAPE-PFGTSCTLDTTFILNILFFCLL-LPTAVIV
FSYVK----I--IAKVKSSTK--EVVLEMKLT-KVAMLICAGFLIAWIPYAVVSAF--G-
QPDSIPVQFSVVPTLLAKSAAMNPIIYQVIDCKFACC----Q
>173RHOMumu
--M-SML--AAYMFLLI-VFPINF-LTLYVTV-Q---HKKLR-TPLNYILLNLAVADLFM
VFGGFTTTLYTSLHGYFVFGPTGCNLEGFFATLGGEIALWSLVVLAIERYVVVCKPFR--
FGENHAIMGVVFTWIMALACAAPPLYIPE-GMQCSCGIDESFVIYMFVVHFT-IPMIVIF
FCYGQ----L--VFTVKEA-----AKAEKEVT-RMVIIMVIFFLICWLPYASVIFT--H-
QGSNFGPIFMTLPAFFAKSSSINPVIYIMLNKQFRNC----M
>170RHOOrcu
--M-SML--AAYMFLLI-VFPINF-LTLYVTV-Q---HKKLR-TPLNYILLNLAVADLFM
VLGGFTTTLYTSLHGYFVFGPTGCNVEGFFATLGGEIALWSLVVLAIERYVVVCKPFR--
FGENHAIMGVAFTWIMALACAAPPLYIPE-GMQCSCGIDESFVIYMFVVHFT-IPLIIIF
FCYGQ----L--VFTVKEA-----AKAEKEVT-RMVIIMVIAFLICWVPYASVIFT--H-
QGSNFGPIFMTIPAFFAKSSSINPVIYIMMNKQFRNC----M
>156RHOLeja
--M-SAL--AAYMFFLI-LFPVNF-LTLFVTV-Q---HKKLR-TPLNYILLNLAMANLFM
VLFGFTVTMYTSMNGYFVFGPTMCSIEGFFATLGGEVALWSLVVLAIERYIVICKPFR--
FGNTHAIMGVAFTWIMALACAAPPLYIPE-GMQCSCGPDESYVVYMFVVHFL-VPFVIIF
FCYGR----L--LCTVKEA-----AKAEKEVT-RMVVLMVIGFLVCWVPYASVIFT--H-
QGSDFGATFMTLPAFFAKSSALNPVIYILMNKQFRNC----M
>158RHOSasa
--M-SLM--AAYMFFLI-LFPINF-LTLYVTI-E---HKKLR-TALNYILLNLAVADLFM
VIGGFTTTMYTSMHGYFVFGRTGCNIEAFFATHGGEIGLWSLVVLAIERWLVVCKPFR--
FSETHAIIGVAFTWVMASACSVPPLYIPE-GMQCSCGIDESFVVYMFIVHFS-IPLFIIT
FCYGN----L--LCAVKAA-----ARAEKEVT-RMVIMMVVSYLVSWVPYASVIFC--N-
QGSEFGPVFMTIPAFFAKSSALNPLIYVLMNKQFRHC----M
>148RHOGaga
--M-RLV--CCYIFFLI-SLPINL-LTLLVTF-K---HKKLR-QPLNYILVNLAVADLFM
ACFGFTVTFYTAWNGYFVFGPVGCAVEGFFATLGGQVALWSLVVLAIERYIVVCKPFR--
FSATHAMMGIAFTWVMAFSCAAPPLYMPE-GMQCSCGPDESYVLYMFVIHFI-IPVVVIF
FSYGR----L--ICKVREA-----AKAEKEVT-RMVILMVLGFMLAWTPYAVVIFT--N-
KGADFTATLMAVPAFFSKSSSLNPIIYVLMNKQFRNC----M
>135SWSOrla
--M-KLL--GIYMFFLI-LFPINA-LTLVVTA-Q---NKKLR-QPLNFILVNLAVAGLIM
VCFGFTVCIYSCMVGYFSLGPLGCTIEGFMATLGGQVSLWSLVVLAIERYIVVCKPFK--
FTATHSAAGCAFTWIMASSCAVPPLYIPE-GIQVSCGPDESFVMYMFSCHFC-VPVFTIF
FTYGS----L--VMTVKAA-----AKAEKEVT-RMCFLMVLGFLLAWVPYASYIFF--N-
RGAAFSAMSMAIPSFFSKSSALNPIIYILLNKQFRNC----M
>208SWSTagu
----KAM--AAFMFLLV-LVPINA-LTVLCTA-K---YKKLR-SHLNYILVNLAVANLLV
VCVGSTTAFYSFSQMYFALGPLACKIEGFTATLGGMVSLWSLAVVAFERFLVICKPFT--
FRGSHAVLGCAITWIFGLIASLPPLYIPE-GLQCSCGPDESYVIFLFCFCFG-FPLTVIV
FSYGR----L--LLTLRAA-----KKAEREVT-KMVVVMVLGFLVCWLPYCSFVVT--H-
RGHPFDLGLASIPSVFSKASTVNPIIYVFMNKQFRSC----M
>204SWSNefo
--M-MVL--SVFMFFLL-IIPINV-LTIICTF-K---YKKLR-SHLNYILVNLAVANLIV
VGFGSTTAFYSFSQMYFAWGPLACKIEGFAATLGGMVSLWSLAVVAFERFLVICKPFT--
FRSTHAIIGCVATWVFGLISSAPPLYIPE-GLQCSCGPDESYVIFLFCFCFG-FPLSVII
FSYGR----L--LMTLRAA-----KKAEREVT-KMVVVMVLGFLVCWLPYTVFVVT--H-
RGESFELALGSIPAVFSKSSTVNPLIYVFMNKQFRSC----M
>217BluTaru
----YGM--SAFMFFLF-VTGINV-LTIACTI-Q---YKKLR-SHLNYILVNLAFSNLLV
TTVGSFTCFCCFFVRYMIVGPLGCKIEGFAATLGGMVSLWSLAVVAFERWLVVCKPFI--
FKPDHAIVCCIFTWFFALIISAPPLYIPE-GFQCSCGPDESYVWFIFGFGFA-VPLFVIV
FCYSQ----L--LVMLKSA-----KKAEREVT-RMVVVMILGFLVCWLPYASFVVN--N-
RGTPFDLRLATIPACFSKASTVNPIIYVVLNKQFRSC----M
>211SWSDare
----MGM--SAFMLFLF-ITAINV-LTIVCTI-Q---YKKLR-SHLNYILVNLAISNLWV
SVFGSSVAFYAFYKKYFVFGPIGCKIEGFTSTIGGMVSLWSLAVVALERWLVICKPFT--
FKTPHAIAGCILPWCMALAAGLPPLYIPE-GLQCSCGPDESYVMFLFCFCFA-VPFSTIV
FCYGQ----L--LITLKLA-----KKAEREVT-KMVVVMVFGFLICWGPYAIFVVS--N-
RGAPFDLRLATIPSCLCKASTVNPVIYVLMNKQFRSC----M
>128SWSPore
----HLQ--ALFMGFVF-FTPLNL-LVLLATA-K---YKKLR-APLNYILVNISFAGFIF
VTFSVSQVFVASLRGYYFLGYTLCALEAAMGAVAGLVTSWSLAVLSFERFLVICKPFK--
FGSTHAAAAVVFTWFMGVGCASPPFYIPE-GLGCSCGPDTSYMYFLLITCFC-MPLSIII
FSYSQ----L--LGALRAA-----AKAEKEVS-RMIIVMVGSFVTCYGPYALTYAN--S-
EEVNKDYRLVTIPAFFSKSSCVNPLIYAFMNKQFNAC----I
>126SWSOrla
----YLQ--AAFMGFVF-FTPLNF-VVLLATA-K---YKKLR-VPLNYILVNITFAGFIF
VTFSVSQVFLASVRGYYFFGQTLCALEAAVGAVAGLVTSWSLAVLSFERYLVICKPFK--
FGSNHALAAVIFTWFMGV-VRCPPFYIPE-GLGCSCGPDASYSKFLLVTCFI-CPITIII
FSYSQ----L--LGALRAA-----AKAEKEVS-RMIIVMVASFVTCYGPYALTYAY--S-
QDENKDYRLVTIPAFFSKSSCVNPLIYAFMNKQFNGC----I
>059LWSGeau
--E-NLT--SFWMIIVV-ILFTNG-LVLVATL-K---FKKLR-HPLNWILVNLAIADIGE
TIFASTVSVVNQIFGYFILGHPLCVFEGFTVSVCGITALWSLAIISFERWMVVCKPLK--
FDGKVAIVLIIFSWAWSAGWCAPPIYWPH-GLKTSCGPDQSYMVVLMITCCF-IPLALII
ICYLQ----V--WLAIHTA-----QKAERDVS-RMVVVMIFAYIFCWGPYTFFAAA--N-
PGYAFHPLAAALPAYFAKSATINPIIYVFMNRQFRNC----I
>043uppTeni
--M-IVL--SILMALVT-GIVLNA-TVIIVSL-M---HKQLR-QPLNYALVNMAAADLGT
AVSGGLLSVVNNAQGHFSLGRTGCVLEGFAVSLCGIASLCTVALIAVERMFVICKPMQ--
FQKQHALAGISLSWLWSLTWNLPPLYELE-GVGTSCAPDVSYVLAYFTVCFA-APFAIIL
VSYAK----L--MWTLHKTKM--TCKSEMKVA-YMVVLMVATFLLSWLPYAGLVVF--K-
PDVEINPLVGTVPVYLAKSSTANPIIYIYLNKQ---------
>054VAoDare
--M-SVL--AALMFVVT-ALSENF-TVMLVTF-R---FQQLR-QPLNYIIVNLSLADFLV
SLTGGSISFLTNYHGYFFLGKWACVLEGFAVTFFGIVALWSLAVLAFERFFVICRPIR--
LRGKHAALGLVFVWSFSFIWTVPPVYTVS-RIGTTCEPNHTFIITLFSTCFI-FPLGVII
VCYCK----L--IRKLRKSNT--HGKPERQVT-RMVVVMIVAFMVAWTPYAAFITA--H-
PSMHVDPRLAAIPAFVAKTAAVNPIIYVFMNKQFRKC----L
>041ParXetr
--M-SIL--SFLMFLNA-VICNNA-IVILVTL-K---HPQLR-NPINIFILNLSFSDLMM
ALCGTTIVVSTNYHGYFYLGKQFCIFQGFAVNYFGIVSLWSLTLLAYERYNVVCEPLK--
LSTKRGYQGLVFIWLFCLFWAIAPLYGPE-GVQTSCSIGYSYIISYFLTCFI-IPVGIIG
FSYGS----I--LRSLHQNRK--IENPEKRVV-IMVLFMVLAFLICWLPYTVFVVI--N-
PQLYISPLAATLPTYFAKTSPVNPIIYIFLNKQFRTY----A
>233TMTDare
---------------------NNL-LVLVLFG-R---YKVLR-SPINFLLVNICLSDLLV
CVLGTPFSFAASTQGRWLIGDTGCVWYGFANSLLGIVSPISLAVLSYERY---CTMTE--
ADAKKVIGGVLMSWIYSLIWTLPPLYGPE-GPGTTCSVDISYIICLFIFCLI-VPFLVII
FCYGK----L--LHAIKQSSV--NTKREHRVL-LMVITMVVFYLLCWLPYGIMATF--G-
APGLVTAEASIVPSILAKSSTVNPVIYIFMNKQ---------
>228EncDare
--M-KLL--TFTIGSIG-VFCNNI-IVIILYS-R---YKRLR-TPTNLLIVNISVSDLLV
SLTGVNFTFVSCVKRRWVFNSATCVWDGFSNSLFGIVSIMTLSGLAYERYIRVVHAKV--
VDFPWAWRAITHIWLYSLAWTGAPLYTLE-VHQLGCSLDASFILFFLLGCFF-VPVGVMV
YCYGN----I--LYTVK---Q--TVRYEKKVA-VMFLMMISCFLVCWTPYAVVEAF--G-
KKSVVSPTVAIIPSLFAKSSTANPVIYAFMSRKFRRC----M
>Plos1_1_19
--I----------------FVTNT-IVVIIFI-S---SQRLH-TTPNLILFSMSVCDWLM
ATMAKSVGIYGNARYWPTVGKVTCDYYAFATSAIGYASILHLAALAVEKRMAVVSPMT--
NSGRRMLVIIATLWGFAILWAVFPLYGPE-PGYVSCSITVSYIICVSVLFFL-IPIVTMT
FCFAS----I--YHTIRNSHR--ATRAKAKTA-KMAFLMVMCFLFAWTPYAVVTTF--G-
DTHRIPALLGVLPSLFAKLSSCNPIIYFFMYTKFR-C----A
>Plos1_3_1-
--I----------------FVTNT-IVVITFI-F---SKRLH-TTPNLILFSMSVCDWLM
AAMAKSVGIYGNARYWPTVGKVTCDYYAFATSAIGYASILHLAALAVEKRMAVASPMT--
NSERRMLVIIATLWGFAILWAVFPLYGPE-PGYVSCSITVSYIICISVLFFF-VPIVTMT
FSFAS----I--YKAIRNSHR--ATKAKAKTA-KMAFLMVMCFLFAWTPYAVVTTF--G-
GTHRNPALLGVLPSLFAKLSSCNPIIYFFMYTKF--------
>Plos1_2_1-
--M-HAI--TVMYSLLA-AFVLNG-IVLIIFL-A---TRSLR-TIPNMILLSMAWADWLM
ACLADAVGAYANANNWPSMVGGLCVYYGFITTALGLTSMIHLTALSVERFVTVTIPMT--
RPETQMLLVVTFLWAFSFLWAIFPLYGPE-PGYAACSIAMSYILCLFMFFFF-LPIVIMI
ACFSS----I--YFTVRKTRD--STAAERKTA-WMSFIMVLAFLFAWVPYAVVASF--G-
GVTTIPKLMSTLPAMLAKTSACNPIIYFFMYSKF--------
>NV_CN158Su
--M-GMI--SLFYSFLA-VLTSNG-VLVYLFL-K---YEQLR-KTDKMLFLSIAVSDMIA
AVATFPLGAIASAHERFRLRGVTCTYYAFASTTLGFNAMLHFTALSIQKYTSFSRPLR--
ADKRHLLIVITILWLFSALWGLFPLYAPE-TGNIVCSLNISYIISIFVLFFF-IPLVVIC
VSYSL----I--FKTIRSTHQ--GTSAQVRSA-RLAFMMVLAFVFAWTPYAVVSAL----
LKPKLPLIAGILPPLFAKTSTLNPLLCFIGSPPIRKC----L
>NV_CN152Su
----HGI--GAVYIALS-ALVFNG-LAIYILT-R---TRFLR-RACSWYILSMAVSDFLM
GLVVDTVGAYANFSD-QTLGQIPCQLYGFASTVLGLVSISHLAATSLDIWRSVVLQRR--
ASRKQTVYIIAVLWGTAFAWGILPLYALQ-PGFSYCALKLSFTLTILILFFF-FPILICG
FCYSR----V--FCVVRVLRF--TARCEHKVA-KIYLAMTLAFLVAWSPYAITISW--T-
GIQTIPDIARILPPMFAKAYSCNPVIYYGMSRKFRRG----V
>OG50DappuT
--MAYRL--TAAYLLLISVLIMNV-VVVIVIL-N---DSQRM-TPLNWMLLNLACSDGAI
AGFGTPISTAAALEFGWPFSQELCVAYAMIMSTAGIGSITTLTALAIWRCQLVAKRKSAR
LGCRQGVILLVIIWIYALAITCPPLYDRE-AAHISCSVNRSYILYMFCMGLV-VPLAVII
ISYVR----I--LRVVQKNQQ--QSRHEKRVT-MMVACMIAAFMAAWTPYSILTNF--S-
S-AFPSPAFATIPSLFAKTSAVNPLIYGLLNTQFSRS----L
>OG45ApimeT
--VMYIG--AAIALGFIGFFTANL-LVAIVIV-K---DAQILWTPVNVILFNLVFGDFLV
SIFGNPVAMVSAATGGWYWGYKMCLWYAWFMSTLGFASIGNLTVMAVERWLLVARPMQA-
LSIRHAVILASFVWIYALSLSLPPLYGPE-AGNVSCSVSDTYIGFLFVLGLI-VPVFTIV
SSYAA----I--VLTLKKVRK--RARREAKIT-KMVALMITAFLLAWSPYAALAQY--F-
N-AKPSATVAVLPALLAKSSICNPIIYAGLNNQFSRF----L
>NV_CN144Su
--MAFAV--FVAFTFV---LMAQA-LTITIFV-R-P-Y-----------FVNLVVCNLLL
LLSSYPLAFIASVKDAWVGGEIACQASGYIVSVAAAVSFVTMAFFTMEIYRHVTK-TDIR
IQTKKTAKIISFIWVYSCVCVAPPLMTEQ-SGHTNCAPDLSYLIFLVIAVFL-IPMAVTA
MFFIK----L--YRYFHNPQI--DVERYKMTL-KVVFAAILANALCWSPYALYSSF--K-
GEEMVTGYQSLIPAHFAKISAVNPIVYWIFNPR---------
>NV_CN145Su
--MVFAG--FVAVVFV---IVSQI-VTILIFQ-R-P-Y-----------FINTAISNLIL
ILSSYPLAFVASLSHNLHEGTFICDFTGYLVSVGSAGAFVTMAVLTFEIYQHVS--SEAA
IEEEKTFKILGAIWIYSCLCLTPPLMTLQ-SDKTNCAPNLSYLVFLTTSVFI-IPMAVTG
VYFYK----L--YRYFHNTDI--NVEHYKVTQ-KMVFAAITVNAICWSPYAIYSSI--K-
GEELSQGAGSLIPSYFGKVSAINPIVYWIFNTRFRNT-----
>NV_CN137Su
--MEYAV--YGTVMFVILILLGNI-VIIPVLL-S-P-F-----------MLNMAFVDILL
----CAFGFTVSVSYNLTKDSLRCAWLAFINCFSGINSIATLTVMAAISYTGVTS-LRAR
FDSKKTAIIIAGIWIYSFVTTIPPAFVPF-LDGISCHPDKAYIGFLVVLGFF-LPMIIIV
FSYLK----T--YGYIRHATIPASLETKRKTL-RMVVAAILMFFISWSPYCIVESA--K-
GEVVLSPGVSMIPELMAKASVMNPVVYTLMNARFRAT----L
>NV_CN143Su
--LGYNL--LAGFIFFLILCFLQG-ITLLILL-K-P-Y-----------LLNIVAANTFM
ILGSFPTTLVSSFARGWAFNDAVCKFIGFVGGCAATSMIASMLCITITIHRTIAK-QNVQ
PPNKTQLKIIIGVWMYSAVIMLPPVMKLE-AADTNCAPNLAYILILCVTAYF-IPVGASL
FYYLQ----I--RKALSAHMA--LARRFQNIT-YMTAVAIAAFTITWLPYAVYAAF--G-
GSHLFDAVMSVVPAMVAKMSILNPFVYALVNPRFRKS----I
>NV_CN135_S
--LGYNL--LAGYIFFLILCFLQG-ITLLILL-K-P-Y-----------LLNIVAANTFM
ILGSFPTTLVSSFARGWAFNDAVCKFIGFVGGCAATSMIASMLCITITIHRTIAK-QNVQ
PPNKTQLKIIIGVWMYSAVIMLPPVMKLE-AADTNCAPNLAYILILCVTAYF-IPVGASL
FYYLQ----I--RKALSAHMA--LARRFQNIT-YMTAVAIAAFAITWLPYAVYAAF--G-
GSHLFDAVMSVVPAMVAKMSILNPFVYALVNPRFRKS----I
>ClR_CN108S
-----------------------------------------------------------E
TCVGIMWEAFARYIDSSSFI--LCQLAGFGITFTALVSITHLAALAIERYLSMVHALEFS
LL-------FTIPWIHGTFWGVVPFYIREPYHTHRCSVMQSYNYALLVFCYL-IPIFIIF
YCCYK----V--QKELKKSEE--IAKAEKQHF-IMICVVMGAYFIAWTPYAVAAFFD-T-
VPGKLIAY----SAVFAKFSVINPIVYVIFYKDFRQT----V
>CL_CN168_A
--ALKHV--EGGIIMSFIVVSLNS-LVIVGML-K-DLI-----------LVSLACSDLVE
TCVGIMWEAFARYIDSSSFI--LCQLAGFGITFTALVSITHLAALAIERYLSMVHALEFS
LL-------FTIPWIHGTFWGVVPFYIREPYHTHRCSVMQSYNYALLVFCYL-IPIFIIF
YCCYK----V--QKELKKSEE--IAKAEKQHF-IMICVVMGAYFIAWTPYAVAAFFD-T-
VPGKLIAY----SAVFAKFSVINPIVYVIFYKDFRQT----V
>ClR_CN116S
--FAGLV--IGVVIA--IGCFLNL-LVVIGML-K-DIL-----------LVSLSVADFCQ
TGLGYTTELYGHLSDDYSPI--LCRASGFAVTFTALVAITHLMALAVERYLSLVHALEFA
LY-------FIIPWIWGLFWSGAPLYEREPHAPHRCSVVLSYSYGLLIACFA-FPVLVIT
WCCFR----V--QRELKGSKE--IAKAEKQHF-IMICCVVIAFFIAWTPYAGVTLVG-N-
LPANLMST----SAFFAKFSVLNPIIYAIFYKDFRRS----V
>ClR_CN120S
---MDAV--MGSLFLLFLITTLNI-LVIVAVL-K-DIM-----------VISLTCSLLSE
IYFGFVWEGYGRFIDDSSLE--LCKFAAYGATFSALASIMQLMGMVLERYVSIIYPVSYA
ML-------FVLPWAFCIVWAFLPFYKREAVHTYRCSVIRSYNYSLLILFFF-APIIIIT
YLIVR----V--QMELRK------AKYERQHF-ILTCIVIVLFFITWTPYALAALFD-S-
TPDKFVSY----SALFAKSSLVNPIIFVFFNKEFYKT----L
>HM_CN131_2
--------------------------------------------------MSLAVCDGLQ
SIIGFPNEIYGYVNKDNPFKSELCKTSGFVVMCLAITAISHLVSLCIYRYAAIVYPMVFT
LY-------LVLPWIYGLFWSITPFIVREKQDTYRCSINQSYLYALTIFCYF-LPLSIII
YCIIK----V--HLELRCGKQ--ISKLEKEHF-ISVFLIVVSFFTVWTPYFIVVYGR-S-
LPSGFLTY----CALFAKSSTINPIVYCIVYKEFRQT----A
>HM_CN170_U
--TYDVA--YKVFLSLILVVMLNT-TACYTILIK-HLF-----------ILSISFTNLME
SIIG----VLPHVITSGEILSNLCIASGFAVFGFAITSISHLCIHSLNRTVAIIYPIYYF
WYRS----ALISLYAYGFMWASFPAYNLD-VDKKRCSLDLSYILSVLIFCNI-FPGILIV
IGLFR----S--KKVIYRTRS--LGFLEKHYL-KVFSLSSAMFFVTWTPYALVALLKIA-
PPPLLVTT----SALLSKLSTVNVLVNCFINKSFKKH----V
>ClR_CN101S
--MVKTT--YPVLIIAFL-VILNS-ILLLGFK-K-DFF-----------LVSFTIANLIQ
GVFTYPFVLYTLVSEQNKNHWQ-CIIAAVLMLNCSVSTIWHLIILSFERFFSLKYPLFYR
LWRG----IGVSIWLSGCFWSFPPLYDIE-FQGRPCNIDLSYLYSLFVFNYI-VPIMAFA
FTFYH----L--RIELKKARR--AIKTEKTQT-ILIIIMVVSFMVAWTPYS--VFYRTA-
QENEIEVYIYELSAILAKTSCINPIIYGLVYKDIRDA----I
>CR_CN100_K
--MANIT---EILSVVFL-ISLNM-IVLITFY---DAL-----------MASMAFSDVVQ
AIVGYPLEVFTVVDGKWTFGMELCQVAGFFITALGQVSIAHLTALALDRYFTVCRPFVAM
RNAG----MVIFVWFYASFWAVLPLYDVE-GDGMRCSINYSYRVCLFVFIYL-IPVLLMV
ATYVL----V--QGEMKNAAQ--LFKAEKRHT-RLVFVMILSFIVAWTPYTFVVSFFTK-
QLGPIPLYVDTLAAMLAKSSAMNPIIYCFLHKQFRRA----V
>TRA_530235
--MSNTI--VKGAILTTLGVLGNL-MV-VFS---TNYL-----------LFNLAVLDIIT
VTIRLPIHLINIMENRQAIDDPLCHFHAFLTGVCFIGSVYSMVGIAVFRYIVVCRSLSVK
LSNRHALYAIGLIWLITVFIALWPFFVYD-PRERACIP-EGISILEIFLDFG-IPLTTIF
VCYWK----IYRY--IRATHQ--RLYRKRRVT-LTMWIVFVAFFILYAPWSIMV------
-----------FPAA-------NPIIYGVMMGQFKRQYKKVI
>Tra_435785
--MSNTI--VKGAILTTLGVLGNL-MV-VFS---TNYL-----------LFNLAVLDIIT
VTIRLPIHLINIMENRQAIDDPLCHFHAFLTGVCFIGSVYSMVGIAVFRYIVVCRSLSVK
LSNRHALYAIGLIWLITVFIALWPFFVYD-PRERACIP-EGISILEIFLDFG-IPLTTIF
VCYWK----IYRY--IRATHQ--RLYRKRRVT-LTMWIVFVAFFILYAPWSIMV------
-----------FPAA-------NPIIYGVMMGQFKRQYKKVI
>MTR1C_XENL
----------------------------------GNLF-----------VVSLSIADLVV
AVYPYPVILIAIFQNGWTLGNIHCQISGFLMGLSVIGSVFNITAIAINRYCYICHSLRYD
YNQRSTWCYLGLTWILTI-IAIVPN--YD-PRIFSCTF-SSYTITVVVVHFI-VPLSVVT
FCYLR----I--W--VR--------------NFLTMFVVFVLFAVCWAP---LG------
-----------LACL-------NAVIYGVLNQNFRKEYKRIL
>UPI0001560
--L--------ACILIFTIVLGNL-LV-ILS---GNIF-----------VVSLAVADLVV
AVYPYPLVLTSIFNNGWSLGYLHCQVSGFLMGLSVIASVFNITGIAINRYCYICHSLKYD
YSNKNSLCYVCLIWMLTL-VAIMPN--TD-PRVYSCTF-SAYTIAVVVFHFI-VPMIIVI
FCYLR----I--W--IR--------------NFVTMFVVFVLFAICWAP---LG------
-----------LACL-------NAIVYGLLNQNFRKEYRRII
>MLT_B2Y4M8
--L--------GCFLIFTIVLGNL-LV-IFS---GNIF-----------VVSLAVADLVV
AIYPYPLVLTSIFHNGWNLGYVHCQISGFLMGVSVIGSIFNITGIAINRYCYICHSLKYD
YSDKNSVCYVMLIWALTV-VAIVPN--S---RVYSSTF-SAYTIAVVFFHFI-LPIMIVT
YCYLR----I--W--IR--------------N-VTMFVVFVLFAVCWAP---LG------
-----------LACL-------NAIVYGVLNQNFRREYKRIV
>MLT_O88495
--M--------FCAMVITVVIGNS-MV-ILA---GNIF-----------VASLSVADMLV
AIYPYPLMLYAMSVGGWDLSQLQCQMVGLVTGLSVVGSIFNITAIAINRYCYICHSLQYK
FSLRNTCIYLVVTWVMTV-LAVLPNIEYD-PRTYTCIF-PAFTVTIVCIHFV-LPLIIVG
YCYTK----I--W--IR--------------N-LTMFVIFLLFAVCWCP---VT------
-----------VLCL-------NAIIYGILNESFRREYWTIF
>Tra_434217
--MSNIS-VLSYVILMIVTVSGNA-LALRVF---VNYL-----------LINLAIADILK
GGIQDGLVLCGLLTPDWGYNRVICNVSGFMLSAFHVGTIFTLTLTGIFRYLIVVNSMKHW
ITRKVVVAAILVIWLYACLIAFLPIYTYD-KMQLLCLPNISYPIFAITVDIM-VPIFLLG
YCYLR----V--Y--MRT--T--VTKREVQMT-RMMFSVYLAFVICYIPYVIQL------
-----------IPAI-------NPFLYGFTSEKFRQVYSAYL
>Tra_435667
--MVNNARFIAYAVLLAFTVIGNI-IVIESF---FNIF-----------LLNLATVDLFT
GIFRMGFYLFNIAYAEWPFSPALCNFSGWALSIAFSANVHTLELMAIFRYIAVVHNNTYN
LTQKRAVISIVCIWIYSNIIALLPIYRYQ-ANEIACLPDSSYPLFVTICDVI-IPLTILF
YCYVA----I--Y--IRF-RD--ISKREARVT-RAMFLVFVAFLICIVPYAVCL------
-----------FSAI-------NPILYGFLYCRFRKAYYD--
>Tra_435668
---------IAYVILLIATVVGNC-MVIAAF---FNSL-----------LFNLALVDLFA
GIFRIGFITLSLGTISWPYGPTLCNINGLVHSVAFSANVHTLMTIAIFRYLVVVRYRKDW
ITRNTVIVVISLIWIYSLLLGFLPIYHYQ-PYEYTCLPDKSYSIFLTIADFL-IPMLVLC
YCYLA----I--Y--NRI-RA--FSKREGKVS-RGMFIIFLAFVICFAPYSICL------
-----------KPLL-------NPIIYAILYKRFRQAYYQ--
>Tra_435650
--MGNTLRAAAYTFTALTGLIGNT-IVLIIF---VNYH-----------LINIAIVDIIT
CLSRQIFNIIGVVTNGWPYGKDWCDINGFMQTLCYLLTVMSLLAIAVSRYMVIVHR--RS
VSHKQVCITIIIIWIYSLVHSLLPIYFYH-KKEFACVPDLTYPLFCVIADFL-IPQIIIN
YCYLK----I--Y--LKVNKS--ARRYNVKLT-RNMFYVFLAFLICYIPYSISI------
-----------SPSI-------NPILYYFIFRRFRQLYIAML
>Tra_435652
--M-----------TSLATVISNL-LVLIAF---TNYL-----------IINLAITDILN
GIFKDTFIILGTLTNLHIRYKAFCDFDGFMQILLYLLTIYSLLATAIFRYLVIIHSYGKK
ITVRVVKITVAIIWTYSLAISLSPVYVYQ-RIESACLPDRSYVMYAFITDSI-IPLSLLG
ICYLC----I--Y--IN--RS--LLKKEIEIT-KKMFFVYLVFVICYFPYTIVL------
-----------APAV-------NPFVYAVIYKSIRKAYYEIY
>Tra_435654
--M-----------SAIATVISNC-IVLYVF---SNLF-----------ILNLAIIDLLN
GLFRDTFNGVSWLNNGWTFGEPLCRFNGFMQTICYVVTIFTLLATGICRYLVIVHSYGKV
ITRKVVLIIIGCIWIYSILDSLMPIYIFQ-PLEFSCLPDASYVMFALIADTI-IPSILIG
LCYIV----I--Y--IN--RQ--ARRKEVKIT-RAMFSVYVIFLACYLPYALTI------
-----------APAI-------NPFFYGVIYRQFRKAYIELF
>Tra_435653
--L-----------IA-ATVIGNG-IVLFIF---VNFF-----------IINLAITDILT
GLTRQPIIVIDLLSRGESFIHTICGLSGVTLCVCYVVTIFTLLATALCRYLVIVRSYGRK
LSTKVVVIIMSFIWVYGTIDCLLPIYVYQ-PEEYTCLPDASYIIYILIIDSL-IPWTVTA
VCYTG----I--Y--LTVHQQ--LHQREVKIT-KVMFLYFLTFILCYMPYCLTL------
-----------VPAI-------NPVLYALSSKKFRKAYNEIF
>Tra_435656
--L-----------TA-STVVGNI-VVLYTF---SNLF-----------IINLAITDILN
AMGRNNFVLIGLIMGPEPYTHLFCNISGFINSLGHVVMTATLAATAICRYLVIVRSYARK
ITTTVVRRIILTTWCYAILNCSMPWYTYH-PFEFTCLPDFSYIIFVFIIDSV-IPCILLI
ACYWR----I--Y--AKARRH--LPKNEIKIT-KVLFIICVLFMICILPYSIVL------
-----------IPSL-------NPVLYAAIYPKLRKIYRRLC
>Tra_435655
---VNIIRSSVYCLLFITGFFGNL-IFLVIF---INYF-----------LVNLAIVDITA
TIFRELALIIGYFNCQWLYNYHTCNLFGFMRNICCAVTIFTLLAISVCRYLVICQHKGRR
MTRHAVLCIIAFVWFYTILVCLCPIYIYH-QNQYVCSIDPSYIRYIIIVDVF-LPTIITI
ICYTF----I--Y--IRIQDI--LRAREKKVT-KIMFAVYINFLICYLPFSIIL------
-----------IPSI-------NPMLYPFIYRRCKEAYCEVL
>Tra_435633
-----------------------M-LVFLTF---SNLF-----------IINLAITDLLT
GGIKDTLFIYGLTSYNWPKSAILCSFVGFINCVCYVATVYTLTVIAVFRYLAIVCNLGRK
IKRKHSILTIACVWIYSSACCLMPIYIYE-PTECTCVRDYSYTIYILVADFL-LPLSVVS
FCYGN----I--F--AHIKRD--LSRREEIVA-RRMFIILAEHVVCFLPYTIIL------
-----------AAAL-------NPVTYIVVNPRLKKGYISVI
>Tra_435634
------------GVIAFFAVLGNI-PVLIII---SNLF-----------LANLAVSDIMT
GAVKDVFIMIGMQPRRWIYSDTLCQISGFFIGVFHSVTVITLMVIAIFRYLIVVHGRRVN
LKKKHVWIAIVLIWIFAILDALLPIYAYS-LLEFGCLPDPSYALFLLLAVTL-IPLSIIT
YCYIA----I--L--I---------R----------------------------------
------------------------------------------
>Tra_435635
--MFSTVRLILYYIITLLSIICNL-IILIVI---SNLF-----------IVNLAIIDVIT
GCAKDVFLIITLHYQHWIFDQTVCEISGFINIICYDVTMITLTFIAVFRYITVFHGKHIR
IRKKHVIAAINIVWILSLMDCTLPLYIYI-PHDFLCLPDPGYLTYLAIVFVL-VPFIVIT
FCYLA----I--L--LRIARQ--LRRREIETT-WRMFFVYLAFIISFVPYAIIL------
-----------LPAV-------NPFIYYIMYPKMRKACNSLL
>NEM_426957
----LL-----YTVIALTALLGNM-LVLWIV---PNYF-----------VISLACSDVVM
AALATPWSIAVLAVGKWPFDFVSCQFQGFIVIWAAMASLQNLAVMAINRFFRIVKPAHYR
FSASKTRMYVLLSYVYTAISPLPYVYVFQ-PGKFF?Y--AQHTITL-TGTFVCIPILIVV
GCYAK----V--FLVLRAHAK--NMVEDIKVT-RTLFATVATFLLCWSPVVI--------
---------------IGLCSSANPIIYGAMNKKFRKEYKK--
>NEM_445570
--EAGL-----FVIIFITTVVGNS-LTIFIV---PNMF-----------VISLAVADLGM
GCLSMHLLVTVLITSEWIFGELICQYQGFISILMAASSTQTLAWTAVNRFFSVCKSQKYR
FSWRNTTLIMASIWGLSLLAPLPYVFVFN-AGKFFCY--AGFTGFL-VAVYVGISTNVIF
YCYFR----V--FKSVREHKK--KLVEEIKIT-RTLFVIVVVFMLCWGPVLI--------
---------------MASLSSANAVIYGIMNPKFKKEYLR--
>NEM_444070
--ESTV-----MGLIIFFTVSGNT-FVCCAI---SNMF-----------VVALAVSDTSM
GVLCMPFTFGTLVSGGWVFGKSFCYVHGFTGMTLALASIYTMSLISVNRYFCIVKPAKYQ
FKKRRTVLYILGVWTIAFIGSIPFFYGFQ-PGKAMCLYKLTFTIFI-ECVYIACPILLIG
YCYSS----V--FREVYRTNK--VFIQETKIT-KTLAIVFLGFSLCWVPASI--------
---------------IAMISSLNPVIYGVTSRAFRQEYKA--
>Mnemiopsis
----MDGV-LVTLCCLIGS-LENG-FVLKILGKKTYLL-----------LCNLAIADLGN
LLIPTPFNAFTLFYGRYDFFESSVLWYDILINLVGWSSMLLVCVIAVRRAVALYLPFYNT
YFKPMNIYILAITWMIAVAFACLPFYVPE--YGNSIAHGMVYYIVVTVVAVT-IPALIIG
---TAS-FLV--VKNIQYKVVKKKEENAARTV-TIIPIIFFFCHLPVVYRITTSFIAAMF
AISNPPDFLQH--SFFAKHNMLNPLVYLMGSKKLRNTVLQYR
>Pleurobrac
------SL-LAVNALC--SIAGNA-LVIYTFLKELRVI-----------LTHLAVTNLII
ASIGEPMVVISGYSMRWVFGEMGRGFEAFIVTSCGLMAMSLLALVSIERY--L--RVRFP
FTEPTAVKCCSFLWVFLPFYGIAAWEG-E-GIGISNSIDFVYIICMMSTGYF-IPLFIIA
FCYNRI-LFF--V-----------------------------------------------
------------------------------------------
>Mnemiops_0
----MSSL-LCMNCIF--SLVGNM-LVIYTFLRELRTI-----------LCHLAITNLMI
AGIGEPMVVISGFNLRWVFGEMGRKIEAYTVTASGLMAMSLLAFVSIERY--L--RVKFL
IRQTTSVRVCTLMWIYLPFYGIAAWRG-E-GIGISNSLDVAYVMVMMATGYF-IPLAVIT
FCYNRI-LHF--VKTHASTAGPGVLAAEKKIS-NVVAIIIVSFFISWTPYTIVNLLV-T-
-FDKASGINATIPAFLAKTSTVSPIIYCFMNGEVRNANLRTI
>Mnemiops_1
-----MSLSIAMGCVCVGSVFGNL-LVLISLVREVQLI-----------FRHLSLANFLL
ACIGEPLVVISLASGKWVWGESMRLFEAFWVTTFGLLSMMILALISLEQY--S--RFKQL
RTVQVAV-------ILALIFGVSPLLGPE-GYGVSNSLSASYIVTVMIVGYF-FPLVIIT
YCYRSI-YQL--VRTMVSVNVTSLIVQERKLA-TTITFVILSFFFAWTPYVLINLLN-M-
-FTTKYKILATIPALFAKSSTLWIIIYSMMDKRIKKACRKTC
>Pleurobr_0
------------------------------------------------------------
------------------------------------------------------------
----------------AFFFGIAPLVGPE-GYGVSNSLNASYIICAMIIGYF-FPLIIIM
FCYRAI-YRL--VKIM--------LVQERQLA-STITFVILSFFFAWTPYVFVNIIN-M-
-FSTKYRILATIPALFAKSSTLWIIVYCLMDVRIK-------
>acropsin2_
--MWMDGL-L-----AAGTVFLNV-IVILTFFKVASFP-----------ILSLAMADVFL
ASAVMPLGIVSCASGHWIFGAVGCKWYAFMHTTVGLSSILHHAVLALERC--LTI-FKH-
FDRHTMTRTLAFLWTLVSLWSLCPILGPE-GTGNHLFHFRCY-LCCV---YS-FPFVFIA
VCYTAIAFHL--RKTAKRTWGKNSVIVKRKAV-THGAIMVTTVMITWLPYAMVAFYT-LL
GFEKLSALVYTITSIFAKTSTLNPIICFFWYRRFREGTKKLC
>acropsin1_
----MTAV-I-----CVLGVPLNG-LVCWVFYNNPNIF-----------IASVAFSDFLY
CISCLPLLVISNAYGKWIYGPIGCKATAFIATWSGLTSLMNLSVASYERY--STLAFNRT
FTRRTAACYSAAMCLYALFWSLMPLCGLE-GIGTSCSVDMSYNLCLIIACYL-VTSYY--
KCYREIA------WRAKSTWGRQSFVMERKMM-VLFGVMTVAFLVAWTPYAVVSLIS-MI
AGPDISDVTASIPAYFAKSSSCNPVIYVFLYKRLR-------
>acropsin3_
----MSSV-VYMSIVGTCGIIANS-LVIFVFWKHANLF-----------ILNLALCDLML
SILDNVFSITSTLHGRWLFGRAGCVTYGFFHYFLICCTVPTLAAISVDRFFFITRPSAQM
ITPRKAVAMLAIIYFYTLMFTFPPCIGEE-SFYSGCYISIAYSIIAPFFLFL-VPLTIMI
FCYARI-FAV--VRTINRPFGAQSHIQTAKI----IVVVILFSMIVWVPYAVVSFVK-A-
--ANVNPLLSHITVLVAKSCVINVLIYAVLNRKLRNGVLKSI
>CheOpsin1 
MVLEVTYEHIFLLVMVTLGTILNL-LVIITLL---FMITKGDHELRNVILMSLAVSDMLP
ALFGFSLELTST--------IMFCKISAFAVTSSSLSSIMHMVLLMIERAYTIKYPYRAH
IVKSIMACFVSIAWIYGTVLGVCPLLTHEGVSMKRCSIDTTYNYSLLLLGYL-IPIAASV
ACYVV----I--KKEYGKLSEQHTMDIQRSFT-LMFLVMLLAFLISWTPYALCIIYRL-C
-HGTVSPFVLDISAYFGKSSIFNPIIYTLIYKNFNKALRRVL
>CheOpsin2 
----MDVFQCGFIVIIVTSLTINI-MF---LK---NMIKKRNKTSYQFLCLHLTVADILQ
CSLGYVPEAICMASSKNMLFKPLCRYAAFIILAVSCASISLTLVINLFRLLTLITPFKMY
NIKNNFLRFVGFSYLVGLVSATPPLFTIES-SGRRCSIDQLYLTYLMVTFFL-FPLTVGI
ISTID----T--SEKIINS--MQLVKDRQSLF-FHSSLNLALFMVVWTPYASCSFITL-L
YGYSLPDWLLNTSALFAKLSTTNAFVYCYREYKLVKRIIAR-
>CheOpsin3 
----MKLDFIAIVMLIILSILFNS-IVAIIFL---TNWSKL--YIRDIIVLSLAIADLAQ
SLIGYPYLLTDY-SNPPEQ-TPQCIVSAFIVTITAVVGIAHIVALSLKYYMALVFPFWSD
KLKYGSFMFLVPAWCYGLTWGIFPLFGKETETGYRCGLNLSYNICLSLAAFV-FPVLISI
FCYFS----A--AKIFRTINKKETKKKIQAMY-IVNGIMLFSFLLAWTPYAILVVMTM-F
-QYTPNQTYFDIAAILAKTSSYNPVIYAMVYKDFRDYSKLTF
>CheOpsin4 
MEAANLLVLVFLALIFFISIITNL-LLLIFTI---KIYKRE--LASNFYISGICLADMLS
ATFGIIPEFIVNYRPDFIDSNLLCISAGLITLAFCIVTINLFGILAFVQALAIIKPFVYR
RYALNNILIVFVVIIYGLFWAVLPYSVPDL-DGRRCSLDKYYIIACTVIGLF-VPVGTQI
ISLFK----S--RRQLMKRKNKRILGYEKFYI-KISTIIVTVFLMVWTPYTVVGFMIV--
FGYYPSKIAFTVCAMSAKLATCNPVVYYCYSQRFKRFVRQIL
>CheOpsin5 
---MSRGILFFMVILVAASTILNT-LVISVLA---R-ERKHKFQLRHALLISLAVTDIVT
GLCGFTLESFS---------GDTCIAAGFLVTLLSLVSIAHMGALAIERYLSISKPFISI
KIKFYAILFIVASWVYGSMWALFPWFAYESLTNHRCSIDVSYNYTLLVFCYI-VPIIIMM
TSFCI----I--KREIAGMLQTATVKQERTFT-VVVAVMLTSFLLAWTPYALCVFLVS-L
RI-EISPDFLDVSAYLGKSSIHNPIIYVFLYKQFRTGLLRLF
>CheOpsin6 
--MALLIFAVILTSVVVLSIPLNS-LIIIVFL---KTRQSRHDAHRDFLILSLAVSDILQ
ALFGYPAEIRSL-FNGELQESAACKFTAFAVTFFGLTSINHLVFMMIKRACIVLYPFGTL
TTKFYSYVSVTFSWLISFVFALIPWVG---GTKDRCSINRIYLYILFGCQFV-LPFLIII
ICYFI----I--LKVLRKSVDLKKNESERKAV-SMVVLMTSAYLIAWTPYAIISLMTINM
GDDFISQNAVLYISFLAKSSTCNPVIYAIYSKEYRMRMIRSY
>CheOpsin7 
--MVANDGLIFMYLITPTSIILNI-MVIVTLR---KGFKNEPTNVRFTLLNSLSISELFV
SVVGFSLQTFF---------HDTCIVAGHIVACFSLISLTHMVSLTVERFLAVKYPFKSE
DWKKVIVAFLVPTWLYGFVWGSLFNMIYESKETHRCSIDKSYVYCLLVFCYI-IPIITTI
SFFLI----I--KRELHKMRQKDTVKEEKRFS-ILVAVMLVCFLISWTPYAISVFYWK-I
KGNIKDTVFFDMCAYFGKTSSWNPIIYFFVYKKFRTAFLRWC
>CheOpsin8 
---MIQTYTIFLIILISLGSISNG-LMVYHCA---RQL----KTLKSAILLSMAVTDLLQ
CLIGYILQMVIN---EIVQNDNLCITAAFCFGLCGVASINHFLVLFIERTIRITGSGPLI
SK--KKYHILAVIWAYSLFWTAAPIFQSKIILVPNCPVRELHLYGIIILVFG-VAVLSIL
YTQSV----L--SRNLNSITKAPRRRQIRRFD-QMTLGMSAVFFFAWIPFACIAFYYL-I
VKKTPHELLVLVAPVMAKSCVINPLVYAYYY---HIGIKDFF
>CheOpsin9 
---MKVGSLFFISTILSISLPMNT-LSFIVLV---RG--RRRFKRQWFTLINLIIVHLIQ
TFFHLPLLIYNTVNSQWMFSEDFCQLDAFVMAVAGFEIIFTHLVISIERFIKLKYPMRYE
QVN-VLKFASASTWLVAILFSCPPMFVLDG--GVHCGNDISYLLVCSIFGFL-VPYIASI
TLSIK----F--LVEVKQVGK--IYPVSKSIS-VFVITSMTTFTIAWLPLVACIIFSL--
TVKRLEPFNMEVVSMVTKITITDTLLFLYLKRDFQEVAKRTI
>CheOpsin10
---MKVVSLLFVISLTAISLPANI-ISLILLI---NG--RRKFKRKWFILVNLIVAHLMQ
TLFSFPILINSLFHSKWVFSMDLCRVDAFVMAVTGFEIIFTHLVITIERSVKLHNPLTEH
KIS-HLKMISTSTWLAAILFACPPMIVLNG--GMHCGSDISYLVTCIILGFA-LPYVIIM
ILNIA----F--LKRVRELNK--THPVNVSVS-LFVIISMTIFTIAWIPLVTCGLVEL--
LFDIKIPFEIEIASMVTKITTTDTFLFLILNKNFHEVARQTY
